# Supplementary material for: Landscape of multi-nucleotide variants in 125,748 human exomes and 15,708 genomes
Source: Nat Commun. 2020 May 27;11:2539. doi: 10.1038/s41467-019-12438-5 (PMC7253413; doi:10.1038/s41467-019-12438-5)
Supplement: Supplementary file 2 — Dataset 1 [file 41467_2019_12438_MOESM2_ESM.xlsx]

## Sheet: README
Sheet "count_per_MNV_category"
SNV1 consequence: consequence of SNV1 alone
SNV2 consequence: consequence of SNV2 alone
MNV consequence: consequence of MNV (=SNV1 and SNV2 combined)
MNV category: category classification of each case
Number in gnomAD exome: number observed in gnomAD exome dataset (for all the canonical transcripts)
Sheet "gained_or_rescued_nonsense_per_gene"
gene: canonical gene name
transcript_id: the ID of canonical transcript
Gained nonsense: number of gained nonsense mutations for that transcript, before removing LCR
Rescued nonsense: number of rescued, nonsense mutations for that transcript, before removing LCR
obs_lof: observed number of loss of function variant, before filtering to HC
exp_lof: expected number of loss of function variant, HC
obs_vs_exp: obs_lof / exp_lof
obs_mnvadjusted: (obs_lof - Rescued nonsense + Gained nonsense)
obs_vs_exp_mnvadjusted: (obs_lof - Rescued nonsense + Gained nonsense) / exp_lof
oe_after_vs_before: obs_vs_exp_mnvadjusted / obs_vs_exp
Sheet "full_count_per_gene"
gene: canonical gene name
transcript_id: the ID of canonical transcript
all the other columns afterwards: the number of MNVs belonging to that category (after removing LCR)

## Sheet: count_per_MNV_category
SNV1 consequence	SNV2 consequence	MNV consequence	MNV category	Number in gnomAD exome
synonymous	synonymous	synonymous	Unchanged	169
synonymous	synonymous	missense	Gained missense	73
synonymous	synonymous	stop gain	N/A	N/A
synonymous	missense	synonymous	Lost missense	56
synonymous	missense A	missense A	Unchanged	6057
synonymous	missense A	missense B	Changed missense	1509
synonymous	missense	stop gain	Gained nonsense	62
synonymous	stop gain	synonymous	N/A	N/A
synonymous	stop gain	missense	Rescued nonsense	76
synonymous	stop gain	stop gain	Unchanged	45
missense	synonymous	synonymous	Lost missense	49
missense A	synonymous	missense A	Unchanged	6235
missense A	synonymous	Missense B	Changed missense	1457
missense	synonymous	stop gain	Gained nonsense	62
missense	missense	synonymous	Lost missense	51
missense A	missense B	missense B	Partially changed missense	2194
missense	missense B	missense C	Changed missense	11137
missense	missense	stop gain	Gained nonsense	283
missense	stop gain	synonymous	N/A	N/A
missense	stop gain	missense	Rescued nonsense	852
missense	stop gain	stop gain	Unchanged	101
stop gain	synonymous	synonymous	N/A	N/A
stop gain	synonymous	missense	Rescued nonsense	57
stop gain	synonymous	stop gain	Unchanged	44
stop gain	missense	synonymous	N/A	N/A
stop gain	missense	missense	Rescued nonsense	836
stop gain	missense	stop gain	Unchanged	114
stop gain	stop gain	synonymous	N/A	N/A
stop gain	stop gain	missense	N/A	N/A
stop gain	stop gain	stop gain	Unchanged	12
start lost	start lost	start lost	Unchanged	23
stop lost	stop lost	stop lost	Unchanged	9
stop lost	stop retained	stop lost	Unchanged	6
stop lost	stop retained	stop retained	Rescued stop loss	1
stop retained	stop lost	stop lost	Unchanged	4
stop retained	stop retained	stop lost	Gained stop loss	1

## Sheet: gained_or_rescued_PTVs_per_gene
gene	transcript_id	Gained nonsense	Rescued nonsense	obs_lof	exp_lof	obs_vs_exp	obs_mnvadjusted	obs_vs_exp_mnvadjusted	oe_after_vs_before
FLG	ENST00000368799	3	7	301	146.73	2.0514	297	2.02413	0.986705
VPS13B	ENST00000358544	2	1	106	194.3	0.54555	107	0.550695	1.00943
HRNR	ENST00000368801	2	1	117	82.567	1.417	118	1.42914	1.00857
ADAM8	ENST00000445355	2	1	27	41.934	0.64387	28	0.667716	1.03704
OBSCN	ENST00000570156	2	1	290	379.44	0.76429	291	0.76692	1.00344
NVL	ENST00000281701	2	0	37	53.972	0.68555	39	0.722597	1.05404
HLA-DRB1	ENST00000360004	2	0	6	10.48	0.5725	8	0.763359	1.33338
HLA-C	ENST00000376228	2	0	13	19.293	0.67383	15	0.777484	1.15383
RAB6C	ENST00000410061	2	0	8	7.035	1.1372	10	1.42146	1.24997
HLA-DPB1	ENST00000418931	2	0	13	14.096	0.92226	15	1.06413	1.15383
TELO2	ENST00000262319	1	4	29	41.094	0.70569	26	0.632696	0.896563
MUC12	ENST00000536621	1	3	85	65.715	1.2935	83	1.26303	0.976444
CCDC87	ENST00000333861	1	2	21	23.14	0.90753	20	0.864304	0.95237
SPATA31D1	ENST00000344803	1	2	33	49.492	0.66677	32	0.646569	0.969703
PCDHB11	ENST00000354757	1	2	20	18.701	1.0695	19	1.01599	0.949966
RGPD4	ENST00000408999	1	2	71	45.885	1.5473	70	1.52555	0.985945
TONSL	ENST00000409379	1	2	31	62.051	0.49959	30	0.483473	0.96774
SRRD	ENST00000215917	1	1	13	15.268	0.85146	13	0.851454	0.999993
FCGBP	ENST00000221347	1	1	103	163.33	0.63061	103	0.630625	1.00002
MYH4	ENST00000255381	1	1	91	105.73	0.86067	91	0.860683	1.00001
FHOD1	ENST00000258201	1	1	32	48.681	0.65733	32	0.657341	1.00002
VWF	ENST00000261405	1	1	62	133.56	0.4642	62	0.464211	1.00002
CP	ENST00000264613	1	1	24	55.186	0.4349	24	0.434893	0.999984
ASGR1	ENST00000269299	1	1	24	19.738	1.2159	24	1.21593	1.00002
KANSL1L	ENST00000281772	1	1	12	53.696	0.22348	12	0.22348	1
PKD1L1	ENST00000289672	1	1	88	143.03	0.61524	88	0.615256	1.00003
KIAA1024	ENST00000305428	1	1	13	30.646	0.42419	13	0.424199	1.00002
OR10AG1	ENST00000312345	1	1	9	6.396	1.4071	9	1.40713	1.00002
DNAH11	ENST00000328843	1	1	130	224.43	0.57925	130	0.579245	0.999992
NPAP1	ENST00000329468	1	1	7	22.993	0.30444	7	0.30444	1
ACSM2B	ENST00000329697	1	1	41	38.368	1.0686	41	1.0686	0.999999
SPATA21	ENST00000335496	1	1	24	23.637	1.0153	24	1.01536	1.00006
SYNM	ENST00000336292	1	1	42	49.778	0.84375	42	0.843746	0.999996
TREML4	ENST00000341495	1	1	14	12.018	1.1649	14	1.16492	1.00002
CLCN1	ENST00000343257	1	1	38	50.129	0.75805	38	0.758044	0.999992
OR5K4	ENST00000354924	1	1	10	5.886	1.699	10	1.69895	0.999969
CD1D	ENST00000368171	1	1	12	19.892	0.60325	12	0.603258	1.00001
ABCA1	ENST00000374736	1	1	42	116.69	0.35993	42	0.359928	0.999994
RP11-830F9.6	ENST00000378347	1	1	2	8.4377	0.23703	2	0.237031	1.00001
ADAMTS7	ENST00000388820	1	1	35	72.98	0.47959	35	0.479583	0.999986
CCDC88C	ENST00000389857	1	1	31	94.469	0.32815	31	0.32815	1
KIF19	ENST00000389916	1	1	33	45.11	0.73154	33	0.731545	1.00001
ZNF813	ENST00000396403	1	1	17	22.241	0.76434	17	0.764354	1.00002
ZNF717	ENST00000422325	1	1	10	6.7599	1.4793	10	1.47931	1.00001
AC104809.3	ENST00000430980	1	1	28	47.022	0.59546	28	0.595466	1.00001
IFI35	ENST00000438323	1	1	13	14.6	0.8904	13	0.890411	1.00001
ZNF30	ENST00000439785	1	1	19	25.608	0.74197	19	0.741956	0.999981
FAP	ENST00000188790	1	0	44	54.837	0.80237	45	0.820614	1.02274
CEACAM6	ENST00000199764	1	0	11	14.599	0.75346	12	0.821974	1.09093
AASDH	ENST00000205214	1	0	28	46.841	0.59776	29	0.619116	1.03573
MYO15A	ENST00000205890	1	0	116	167.76	0.69147	117	0.697425	1.00861
RSPO4	ENST00000217260	1	0	12	12.371	0.97004	13	1.05084	1.0833
TLDC2	ENST00000217320	1	0	5	13.211	0.37848	6	0.454167	1.19998
CST4	ENST00000217423	1	0	13	7.0976	1.8316	14	1.9725	1.07693
MEFV	ENST00000219596	1	0	25	31.594	0.79128	26	0.822941	1.04001
GCDH	ENST00000222214	1	0	8	23.013	0.34763	9	0.391083	1.125
COMP	ENST00000222271	1	0	21	40.382	0.52004	22	0.544797	1.04761
NOD1	ENST00000222823	1	0	30	34.894	0.85974	31	0.888405	1.03334
OPRD1	ENST00000234961	1	0	5	8.6172	0.58023	6	0.696282	1.20001
INSL4	ENST00000239316	1	0	11	5.7321	1.919	12	2.09347	1.09092
TAF1L	ENST00000242310	1	0	11	53.963	0.20384	12	0.222375	1.09093
NEUROG3	ENST00000242462	1	0	8	6.3646	1.257	9	1.41407	1.12496
GPR83	ENST00000243673	1	0	11	15.229	0.72232	12	0.78797	1.09089
INHA	ENST00000243786	1	0	5	10.54	0.47437	6	0.56926	1.20003
MBOAT7	ENST00000245615	1	0	5	19.066	0.26225	6	0.314696	1.19999
C20orf26	ENST00000245957	1	0	35	64.798	0.54014	36	0.555573	1.02857
CLEC11A	ENST00000250340	1	0	8	13.172	0.60733	9	0.683268	1.12504
ADAMTS2	ENST00000251582	1	0	10	56.822	0.17599	11	0.193587	1.09999
ZNF764	ENST00000252797	1	0	10	13.404	0.74602	11	0.820651	1.10004
TRPM4	ENST00000252826	1	0	54	61.663	0.87572	55	0.891945	1.01853
C19orf66	ENST00000253110	1	0	3	14.915	0.20113	4	0.268186	1.3334
EMR3	ENST00000253673	1	0	37	35.321	1.0475	38	1.07585	1.02706
FMO5	ENST00000254090	1	0	23	23.38	0.98373	24	1.02652	1.0435
CD180	ENST00000256447	1	0	10	17.297	0.57814	11	0.635948	1.09999
MYO1G	ENST00000258787	1	0	25	55.081	0.45387	26	0.472032	1.04002
IER3	ENST00000259874	1	0	1	4.1989	0.23816	2	0.476315	1.99998
MNS1	ENST00000260453	1	0	32	33.424	0.95738	33	0.987315	1.03127
CORO1C	ENST00000261401	1	0	1	24	0.041667	2	0.0833333	1.99998
VPS13C	ENST00000261517	1	0	110	193.69	0.56792	111	0.573081	1.00909
TNFRSF13B	ENST00000261652	1	0	20	12.654	1.5805	21	1.65955	1.05002
ANAPC5	ENST00000261819	1	0	21	39.865	0.52678	22	0.551863	1.04761
MYO5C	ENST00000261839	1	0	72	105.5	0.68249	73	0.691943	1.01385
MSR1	ENST00000262101	1	0	31	24.139	1.2842	32	1.32566	1.03228
CDH19	ENST00000262150	1	0	25	32.458	0.77024	26	0.801035	1.03998
ERP44	ENST00000262455	1	0	2	23.06	0.08673	3	0.130095	1.5
PGS1	ENST00000262764	1	0	21	26.409	0.79517	22	0.833049	1.04764
PHYH	ENST00000263038	1	0	13	17.991	0.72259	14	0.778167	1.07691
DPH1	ENST00000263083	1	0	25	26.559	0.94131	26	0.978953	1.03999
ITGAE	ENST00000263087	1	0	42	58.627	0.71639	43	0.73345	1.02381
IL37	ENST00000263326	1	0	7	9.2547	0.75637	8	0.864426	1.14286
C9	ENST00000263408	1	0	36	30.65	1.1745	37	1.20718	1.02782
STAM2	ENST00000263904	1	0	13	29.167	0.44571	14	0.479995	1.07692
CPOX	ENST00000264193	1	0	5	19.967	0.25041	6	0.300496	1.20002
ALMS1	ENST00000264448	1	0	113	156.1	0.72389	114	0.730301	1.00886
SDHA	ENST00000264932	1	0	21	35.07	0.59879	22	0.627317	1.04764
MYO3A	ENST00000265944	1	0	78	90.591	0.86101	79	0.872051	1.01282
SLC25A52	ENST00000269205	1	0	10	8.4163	1.1882	11	1.30699	1.09997
PRDM15	ENST00000269844	1	0	22	75.855	0.29003	23	0.30321	1.04544
ZNF45	ENST00000269973	1	0	17	32.063	0.5302	18	0.561395	1.05884
LRRC56	ENST00000270115	1	0	18	22.906	0.78583	19	0.829477	1.05554
SLC47A1	ENST00000270570	1	0	28	32.208	0.86935	29	0.900397	1.03571
KCNN3	ENST00000271915	1	0	4	29.131	0.13731	5	0.171638	1.25001
ABCA12	ENST00000272895	1	0	50	135.3	0.36955	51	0.37694	1.02
MARCH4	ENST00000273067	1	0	5	20.436	0.24467	6	0.2936	1.19998
ZKSCAN7	ENST00000273320	1	0	15	30.693	0.48871	16	0.521291	1.06667
AMT	ENST00000273588	1	0	7	16.868	0.41498	8	0.474271	1.14288
TAAR6	ENST00000275198	1	0	5	9.6703	0.51705	6	0.620456	1.19999
SLC18B1	ENST00000275227	1	0	25	24.9	1.004	26	1.04418	1.04002
TMEM140	ENST00000275767	1	0	5	5.2874	0.94565	6	1.13477	1.19999
DLC1	ENST00000276297	1	0	9	65.554	0.13729	10	0.152546	1.11112
OR5F1	ENST00000278409	1	0	9	5.0406	1.7855	10	1.98389	1.11111
ATM	ENST00000278616	1	0	104	176.21	0.59022	105	0.59588	1.00959
HIRIP3	ENST00000279392	1	0	16	23.634	0.67699	17	0.719303	1.0625
CD96	ENST00000283285	1	0	22	34.121	0.64476	23	0.674072	1.04546
ATP8B4	ENST00000284509	1	0	57	62.947	0.90553	58	0.92141	1.01754
OXA1L	ENST00000285848	1	0	20	26.537	0.75368	21	0.791348	1.04998
CYP26C1	ENST00000285949	1	0	7	15.306	0.45734	8	0.522671	1.14285
FAM161B	ENST00000286544	1	0	26	33	0.78788	27	0.818182	1.03846
CD109	ENST00000287097	1	0	69	72.872	0.94686	70	0.960588	1.0145
PRG3	ENST00000287143	1	0	10	14.675	0.68142	11	0.749574	1.10002
C2orf62	ENST00000289388	1	0	16	21.972	0.7282	17	0.773712	1.0625
TRIM62	ENST00000291416	1	0	14	19.278	0.72622	15	0.778089	1.07142
ZNF251	ENST00000292562	1	0	22	26.975	0.81558	23	0.852641	1.04544
MSLNL	ENST00000293892	1	0	34	38.303	0.88765	35	0.913767	1.02942
RHCE	ENST00000294413	1	0	7	19.394	0.36094	8	0.412499	1.14285
BBS5	ENST00000295240	1	0	13	22.764	0.57107	14	0.615006	1.07694
CCKAR	ENST00000295589	1	0	6	14.013	0.42818	7	0.499536	1.16665
RETSAT	ENST00000295802	1	0	24	30.844	0.7781	25	0.81053	1.04168
FYCO1	ENST00000296137	1	0	52	74.83	0.69491	53	0.708272	1.01923
IL17RD	ENST00000296318	1	0	15	35.602	0.42133	16	0.449413	1.06665
FBXW12	ENST00000296438	1	0	20	26.228	0.76254	21	0.800671	1.05001
GFM2	ENST00000296805	1	0	35	42.237	0.82865	36	0.852333	1.02858
FASTK	ENST00000297532	1	0	9	26.609	0.33824	10	0.375813	1.11108
WBSCR27	ENST00000297873	1	0	5	10.991	0.45491	6	0.545901	1.20002
SLC39A2	ENST00000298681	1	0	9	12.753	0.70573	10	0.784129	1.11109
A2ML1	ENST00000299698	1	0	64	82.252	0.7781	65	0.790254	1.01562
SIRPG	ENST00000303415	1	0	20	16.571	1.2069	21	1.26727	1.05002
ANKK1	ENST00000303941	1	0	22	27.107	0.8116	23	0.848489	1.04545
GPRIN1	ENST00000303991	1	0	2	20.375	0.098158	3	0.147239	1.50002
HS1BP3	ENST00000304031	1	0	11	15.298	0.71904	12	0.784416	1.09092
OR1L6	ENST00000304720	1	0	7	5.139	1.3621	8	1.55672	1.14288
CST1	ENST00000304749	1	0	11	6.6412	1.6563	12	1.8069	1.09093
UGT2B4	ENST00000305107	1	0	19	21.995	0.86383	20	0.909298	1.05263
C14orf183	ENST00000305273	1	0	14	14.944	0.93682	15	1.00375	1.07144
CEP89	ENST00000305768	1	0	44	47.42	0.92787	45	0.948967	1.02274
TXNDC2	ENST00000306084	1	0	18	14.399	1.2501	19	1.31954	1.05554
MUC17	ENST00000306151	1	0	86	71.288	1.2064	87	1.2204	1.01161
LGI3	ENST00000306317	1	0	12	25.593	0.46888	13	0.507951	1.08333
SLC22A25	ENST00000306494	1	0	26	23.484	1.1072	27	1.14972	1.0384
RBFA	ENST00000306735	1	0	11	16.944	0.64922	12	0.708215	1.09087
MUS81	ENST00000308110	1	0	25	34.323	0.72837	26	0.75751	1.04001
AOC3	ENST00000308423	1	0	22	28.175	0.78082	23	0.816327	1.04547
CSPG4	ENST00000308508	1	0	23	64.798	0.35495	24	0.370382	1.04348
MRGPRD	ENST00000309106	1	0	7	8.5742	0.8164	8	0.933032	1.14286
AKIP1	ENST00000309377	1	0	9	9.7234	0.9256	10	1.02845	1.11111
OR1L1	ENST00000309623	1	0	7	6.4656	1.0827	8	1.23732	1.14281
INHBC	ENST00000309668	1	0	8	12.197	0.65592	9	0.737886	1.12496
SEC22A	ENST00000309934	1	0	11	16.873	0.65193	12	0.711195	1.09091
ZNF497	ENST00000311044	1	0	17	16.522	1.0289	18	1.08946	1.05886
SSX5	ENST00000311798	1	0	12	10.208	1.1755	13	1.27351	1.08338
C2CD3	ENST00000313663	1	0	46	92.073	0.4996	47	0.510465	1.02175
DNAJC28	ENST00000314399	1	0	14	17.448	0.80239	15	0.859697	1.07142
ITGA11	ENST00000315757	1	0	23	58.555	0.39279	24	0.409871	1.04349
TDRD6	ENST00000316081	1	0	68	69.112	0.98391	69	0.998379	1.01471
OR52N1	ENST00000317078	1	0	3	6.8129	0.44034	4	0.587121	1.33334
SIX5	ENST00000317578	1	0	7	15.179	0.46118	8	0.527044	1.14282
HTR3C	ENST00000318351	1	0	17	20.508	0.82893	18	0.877706	1.05884
OR10D3	ENST00000318666	1	0	3	6.9712	0.43034	4	0.573789	1.33334
TTC7A	ENST00000319190	1	0	47	45.848	1.0251	48	1.04694	1.0213
USH1G	ENST00000319642	1	0	9	14.969	0.60123	10	0.668047	1.11113
OR4A5	ENST00000319760	1	0	11	5.9545	1.8473	12	2.01528	1.09093
CNGB3	ENST00000320005	1	0	35	46.367	0.75485	36	0.776414	1.02857
OAZ3	ENST00000321531	1	0	8	10.542	0.75888	9	0.853728	1.12498
ZADH2	ENST00000322342	1	0	5	8.5414	0.58538	6	0.702461	1.20001
SPEM1	ENST00000323675	1	0	10	13.891	0.7199	11	0.79188	1.09999
SIDT2	ENST00000324225	1	0	25	52.835	0.47318	26	0.492098	1.03998
DTX2	ENST00000324432	1	0	9	23.427	0.38417	10	0.426858	1.11112
CLGN	ENST00000325617	1	0	23	34.35	0.66958	24	0.69869	1.04347
SPATA31E1	ENST00000325643	1	0	50	47.726	1.0476	51	1.0686	1.02005
TUBD1	ENST00000325752	1	0	12	22.872	0.52466	13	0.568381	1.08333
APOLD1	ENST00000326765	1	0	7	6.3318	1.1055	8	1.26346	1.14289
EDDM3B	ENST00000326783	1	0	6	7.5964	0.78985	7	0.921489	1.16666
OR5M8	ENST00000327216	1	0	5	7.2153	0.69297	6	0.831566	1.2
PPAP2C	ENST00000327790	1	0	8	15.935	0.50205	9	0.564794	1.12498
IGDCC3	ENST00000327987	1	0	18	33.117	0.54352	19	0.573723	1.05557
OTOP3	ENST00000328801	1	0	19	24.566	0.77342	20	0.814133	1.05264
SH2D7	ENST00000328828	1	0	13	18.547	0.70092	14	0.754839	1.07693
GALR2	ENST00000329003	1	0	10	11.099	0.90098	11	0.99108	1.1
FAM83F	ENST00000333407	1	0	17	17.712	0.95978	18	1.01626	1.05885
ANGPTL5	ENST00000334289	1	0	18	19.444	0.92575	19	0.977165	1.05554
LCE1A	ENST00000335123	1	0	4	3.2771	1.2206	5	1.52574	1.24999
QPCT	ENST00000338415	1	0	23	20.724	1.1098	24	1.15808	1.0435
LRRC43	ENST00000339777	1	0	25	29.061	0.86025	26	0.89467	1.04001
TAF9B	ENST00000341864	1	0	13	9.1095	1.4271	14	1.53686	1.07691
GPR179	ENST00000342292	1	0	59	85.427	0.69065	60	0.702354	1.01695
C15orf61	ENST00000342683	1	0	2	4.8255	0.41446	3	0.621697	1.50002
BTNL3	ENST00000342868	1	0	11	23.509	0.46792	12	0.510443	1.09088
HLA-DQA1	ENST00000343139	1	0	4	10.557	0.3789	5	0.473619	1.24999
NADK	ENST00000344463	1	0	22	30.889	0.71223	23	0.744602	1.04545
DTNBP1	ENST00000344537	1	0	12	20.796	0.57704	13	0.62512	1.08332
ZFAND4	ENST00000344646	1	0	21	29.199	0.71921	22	0.75345	1.04761
MUM1	ENST00000344663	1	0	13	35.202	0.3693	14	0.397705	1.07691
SPTBN4	ENST00000352632	1	0	11	108.41	0.10147	12	0.110691	1.09087
SLC13A4	ENST00000354042	1	0	6	32.822	0.1828	7	0.213272	1.16669
ZNF589	ENST00000354698	1	0	15	19.343	0.77546	16	0.827173	1.06669
LEPREL4	ENST00000355468	1	0	18	22.464	0.80129	19	0.845798	1.05555
SYNJ2	ENST00000355585	1	0	39	68.021	0.57335	40	0.588054	1.02565
COL27A1	ENST00000356083	1	0	23	107.69	0.21357	24	0.222862	1.04351
RBM38	ENST00000356208	1	0	2	9.6048	0.20823	3	0.312344	1.49999
SPRED2	ENST00000356388	1	0	12	19.797	0.60616	13	0.656665	1.08332
HIST1H2BE	ENST00000356530	1	0	6	2.3338	2.5709	7	2.9994	1.16667
PRODH	ENST00000357068	1	0	21	29.853	0.70346	22	0.736944	1.0476
ZMYM6	ENST00000357182	1	0	30	58.828	0.50996	31	0.52696	1.03334
MANEA	ENST00000358812	1	0	9	18.243	0.49335	10	0.548155	1.11109
HIBCH	ENST00000359678	1	0	22	26.933	0.81686	23	0.853971	1.04543
PTPN22	ENST00000359785	1	0	35	44.054	0.79447	36	0.817179	1.02858
OR5B21	ENST00000360374	1	0	10	5.5092	1.8151	11	1.99666	1.10003
WDHD1	ENST00000360586	1	0	38	61.922	0.61368	39	0.629825	1.02631
DCAF12	ENST00000361264	1	0	11	23.634	0.46544	12	0.507743	1.09089
MTOR	ENST00000361445	1	0	19	153.01	0.12418	20	0.13071	1.05259
TFB2M	ENST00000366514	1	0	14	20.496	0.68305	15	0.73185	1.07144
MTR	ENST00000366577	1	0	29	67.782	0.42784	30	0.442595	1.03449
HIST3H3	ENST00000366696	1	0	7	4.1392	1.6911	8	1.93274	1.14289
THBS2	ENST00000366787	1	0	13	61.944	0.20987	14	0.226011	1.07691
ULBP3	ENST00000367339	1	0	15	11.791	1.2722	16	1.35697	1.06663
GLRX2	ENST00000367440	1	0	6	6.8732	0.87296	7	1.01845	1.16666
GPR52	ENST00000367685	1	0	5	11.77	0.4248	6	0.509771	1.20002
RRNAD1	ENST00000368216	1	0	19	22.698	0.8371	20	0.881135	1.0526
RUSC1	ENST00000368352	1	0	6	30.425	0.1972	7	0.230074	1.1667
ROS1	ENST00000368508	1	0	110	118.4	0.92903	111	0.9375	1.00912
NKX6-2	ENST00000368592	1	0	3	6.3559	0.472	4	0.629337	1.33334
TECTB	ENST00000369422	1	0	15	17.992	0.83372	16	0.889284	1.06665
GBP6	ENST00000370456	1	0	29	31.583	0.91823	30	0.949878	1.03447
CLCA2	ENST00000370565	1	0	44	43.866	1.003	45	1.02585	1.02278
UBTD1	ENST00000370664	1	0	2	9.4449	0.21176	3	0.317632	1.49996
TNNI3K	ENST00000370891	1	0	67	58.336	1.1485	68	1.16566	1.01494
ANGPTL3	ENST00000371129	1	0	22	22.907	0.96042	23	1.00406	1.04544
C20orf85	ENST00000371168	1	0	10	9.0951	1.0995	11	1.20944	1.09999
AGTR2	ENST00000371906	1	0	5	7.4062	0.67511	6	0.810132	1.2
DDX31	ENST00000372159	1	0	26	46.411	0.56021	27	0.581759	1.03847
RSPH9	ENST00000372165	1	0	14	15.637	0.89534	15	0.959263	1.0714
TMEM254	ENST00000372281	1	0	8	8.3028	0.96353	9	1.08397	1.125
TNMD	ENST00000373031	1	0	6	12.776	0.46964	7	0.547902	1.16664
RABEPK	ENST00000373538	1	0	16	19.574	0.81743	17	0.868499	1.06248
RCAN3	ENST00000374395	1	0	7	10.911	0.64156	8	0.733205	1.14285
TAS1R2	ENST00000375371	1	0	26	27.569	0.9431	27	0.979361	1.03845
PADI4	ENST00000375448	1	0	29	33.092	0.87633	30	0.906564	1.0345
NXNL2	ENST00000375854	1	0	0	4.5766	0	1	0.218503	#DIV/0!
PTPRH	ENST00000376350	1	0	61	62.162	0.98131	62	0.997394	1.01639
RFK	ENST00000376736	1	0	3	7.268	0.41277	4	0.550358	1.33333
SLC4A5	ENST00000377634	1	0	31	55.142	0.56218	32	0.58032	1.03227
SLC17A4	ENST00000377905	1	0	18	25.238	0.7132	19	0.752833	1.05557
CEP68	ENST00000377990	1	0	5	24.667	0.2027	6	0.24324	1.2
TP73	ENST00000378295	1	0	3	31.259	0.095973	4	0.127963	1.33332
OR5L2	ENST00000378397	1	0	6	4.4049	1.3621	7	1.58914	1.16668
FAM205A	ENST00000378788	1	0	12	44.293	0.27092	13	0.2935	1.08335
AGRN	ENST00000379370	1	0	28	91.68	0.30541	29	0.316318	1.03571
TRPC3	ENST00000379645	1	0	18	38.395	0.46881	19	0.494856	1.05556
KRTAP10-7	ENST00000380102	1	0	10	13.517	0.73979	11	0.81379	1.10003
OR51T1	ENST00000380378	1	0	7	8.2564	0.84783	8	0.968945	1.14285
SDC1	ENST00000381150	1	0	5	11.837	0.42242	6	0.506885	1.19996
CDC20B	ENST00000381375	1	0	24	28.213	0.85066	25	0.886116	1.04168
GREB1	ENST00000381486	1	0	31	88.409	0.35064	32	0.361954	1.03227
SLCO1C1	ENST00000381552	1	0	24	34.852	0.68862	25	0.717319	1.04168
PLCXD1	ENST00000381657	1	0	21	18.516	1.1341	22	1.18816	1.04767
RBM47	ENST00000381793	1	0	1	22.783	0.043892	2	0.0877848	2.00002
KRTAP5-1	ENST00000382171	1	0	4	5.8302	0.68608	5	0.857604	1.25001
CHRM5	ENST00000383263	1	0	8	17.449	0.45848	9	0.515789	1.125
FAM198B	ENST00000393807	1	0	16	22.932	0.69773	17	0.741322	1.06248
ACD	ENST00000393919	1	0	21	25.138	0.8354	22	0.875169	1.0476
PNPLA1	ENST00000394571	1	0	13	24.093	0.53957	14	0.581082	1.07693
NAGA	ENST00000396398	1	0	20	22.843	0.87553	21	0.919319	1.05001
ERC1	ENST00000397203	1	0	23	61.289	0.37527	24	0.391587	1.04348
SLC2A11	ENST00000398356	1	0	24	25.153	0.95415	25	0.993917	1.04168
KRTAP5-10	ENST00000398531	1	0	5	4.3943	1.1378	6	1.36541	1.20004
SLC25A45	ENST00000398802	1	0	12	14.649	0.81919	13	0.887433	1.0833
MROH6	ENST00000398882	1	0	28	28.219	0.99223	29	1.02768	1.03572
RP11-166B2.1	ENST00000399147	1	0	13	14.13	0.92004	14	0.9908	1.07691
KRTAP10-1	ENST00000400375	1	0	7	9.8491	0.71073	8	0.812257	1.14285
ZNF135	ENST00000401053	1	0	23	29.65	0.77573	24	0.809444	1.04346
ETV2	ENST00000402764	1	0	14	17.252	0.81149	15	0.869464	1.07144
POU6F2	ENST00000403058	1	0	11	33.548	0.32789	12	0.357696	1.0909
AQP12B	ENST00000407834	1	0	4	4.4654	0.89577	5	1.11972	1.25001
PRR21	ENST00000408934	1	0	4	3.274	1.2217	5	1.52718	1.25005
TMEM194B	ENST00000409150	1	0	13	21.667	0.59998	14	0.646144	1.07694
OR6V1	ENST00000418316	1	0	5	6.0491	0.82658	6	0.991883	1.19998
PABPN1L	ENST00000419291	1	0	22	16.292	1.3504	23	1.41174	1.04542
ANKRD36	ENST00000420699	1	0	113	93.06	1.2143	114	1.22502	1.00882
LMLN	ENST00000420910	1	0	29	44.349	0.6539	30	0.676453	1.03449
LAMA2	ENST00000421865	1	0	102	163.85	0.62251	103	0.628624	1.00982
MRVI1	ENST00000423302	1	0	19	45.168	0.42065	20	0.442791	1.05264
AK9	ENST00000424296	1	0	56	95.85	0.58425	57	0.594679	1.01785
NPIPB5	ENST00000424340	1	0	1	4.4043	0.22705	2	0.454102	2.00001
MYOCD	ENST00000425538	1	0	11	45.245	0.24312	12	0.265223	1.09091
PUM1	ENST00000426105	1	0	4	60.458	0.066161	5	0.082702	1.25001
RECQL4	ENST00000428558	1	0	55	57.99	0.94843	56	0.965684	1.01819
PHLDB2	ENST00000431670	1	0	24	54.984	0.43649	25	0.454678	1.04167
PIK3C2G	ENST00000433979	1	0	60	68.424	0.87689	61	0.8915	1.01666
GSPT1	ENST00000434724	1	0	1	30.093	0.03323	2	0.0664606	2.00002
EFCAB4B	ENST00000440314	1	0	25	38.898	0.64271	26	0.668415	1.03999
TBC1D9	ENST00000442267	1	0	19	58.22	0.32635	20	0.343525	1.05263
NBPF12	ENST00000442909	1	0	28	16.879	1.6589	29	1.71811	1.03569
PLSCR5	ENST00000443512	1	0	12	12.948	0.92682	13	1.00402	1.08329
PRRT4	ENST00000446477	1	0	7	17.74	0.39459	8	0.450958	1.14285
FAM86B1	ENST00000448228	1	0	10	7.7711	1.2868	11	1.4155	1.10002
USP53	ENST00000450251	1	0	30	51.104	0.58704	31	0.606606	1.03333
ZNF512B	ENST00000450537	1	0	5	46.218	0.10818	6	0.12982	1.20003
MAP7	ENST00000454590	1	0	10	46.033	0.21723	11	0.238959	1.10003
AC009892.10	ENST00000456337	1	0	3	2.9501	1.0169	4	1.35589	1.33335
MAN2B1	ENST00000456935	1	0	43	56.433	0.76197	44	0.779686	1.02325
CXorf28	ENST00000457435	1	0	2	2.2895	0.87354	3	1.31033	1.50002
OTOGL	ENST00000458043	1	0	91	124.41	0.73144	92	0.73949	1.01101
C4orf36	ENST00000473559	1	0	7	5.3859	1.2997	8	1.48536	1.14285
ZNF181	ENST00000492450	1	0	21	22.381	0.9383	22	0.982977	1.04761
PDE6B	ENST00000496514	1	0	45	49.498	0.90912	46	0.92933	1.02223
SV2C	ENST00000502798	1	0	15	35.802	0.41897	16	0.446902	1.06667
PCDHA1	ENST00000504120	1	0	16	26.968	0.59331	17	0.630377	1.06247
RP11-724O16.1	ENST00000513963	1	0	15	31.186	0.48099	16	0.513051	1.06666
RNF150	ENST00000515673	1	0	8	17.745	0.45083	9	0.507185	1.125
FAM159A	ENST00000517870	1	0	8	7.0026	1.1424	9	1.28524	1.12503
PYDC2	ENST00000518817	1	0	5	2.4989	2.0009	6	2.40106	1.19999
ANKAR	ENST00000520309	1	0	54	62.169	0.8686	55	0.884685	1.01852
CES5A	ENST00000521992	1	0	44	35.437	1.2416	45	1.26986	1.02276
NPIPA8	ENST00000525596	1	0	1	0.18219	5.4888	2	10.9776	1.99999
EPPK1	ENST00000525985	1	0	57	61.532	0.92635	58	0.942599	1.01754
OR5M10	ENST00000526812	1	0	9	6.0396	1.4902	10	1.65574	1.11108
PABPC4L	ENST00000529122	1	0	7	13.859	0.50508	8	0.577242	1.14287
PCDHA5	ENST00000529859	1	0	16	27.257	0.58701	17	0.623693	1.06249
MS4A14	ENST00000531783	1	0	30	31.367	0.95643	31	0.9883	1.03332
EPS8L2	ENST00000533256	1	0	15	40.412	0.37118	16	0.395922	1.06666
CHEK1	ENST00000534070	1	0	16	26.95	0.59368	17	0.630798	1.06252
CUL7	ENST00000535468	1	0	47	80.309	0.58524	48	0.597691	1.02128
SLC5A8	ENST00000536262	1	0	27	30.043	0.8987	28	0.931997	1.03705
ZNF835	ENST00000537055	1	0	26	21.914	1.1865	27	1.23209	1.03842
CCDC175	ENST00000537690	1	0	21	37.073	0.56646	22	0.593424	1.0476
TAS2R20	ENST00000538986	1	0	8	10.156	0.78771	9	0.886176	1.125
TJP2	ENST00000539225	1	0	30	63.137	0.47516	31	0.490996	1.03333
C15ORF37	ENST00000542003	1	0	7	5.6898	1.2303	8	1.40602	1.14283
NLRP2	ENST00000543010	1	0	54	46.803	1.1538	55	1.17514	1.01849
AC019294.1	ENST00000543887	1	0	4	3.5354	1.1314	5	1.41427	1.25002
ARHGEF28	ENST00000545377	1	0	44	86.23	0.51026	45	0.52186	1.02273
CD63	ENST00000549117	1	0	5	12.495	0.40017	6	0.480192	1.19997
RPS6KL1	ENST00000555647	1	0	16	27.338	0.58527	17	0.621845	1.06249
FPGT-TNNI3K	ENST00000557284	1	0	67	58.401	1.1472	68	1.16436	1.01496
ITGB3	ENST00000559488	1	0	12	38.22	0.31397	13	0.340136	1.08334
WWOX	ENST00000566780	1	0	23	21.258	1.0819	24	1.12899	1.04352
AC002310.13	ENST00000568114	1	0	4	3.9151	1.0217	5	1.27711	1.24998
NLRP1	ENST00000572272	1	0	44	65.364	0.67316	45	0.688452	1.02272
DNAH2	ENST00000572933	1	0	116	240.17	0.48299	117	0.487155	1.00862
CARD14	ENST00000573882	1	0	38	49.582	0.7664	39	0.786576	1.02633
FXYD1	ENST00000588081	1	0	2	7.7323	0.25866	3	0.387983	1.49997
EGLN2	ENST00000593726	1	0	4	18.214	0.21962	5	0.274514	1.24995
CGB7	ENST00000597853	1	0	5	5.7567	0.86855	6	1.04226	1.2
FBN3	ENST00000600128	1	0	91	149.16	0.61008	92	0.616787	1.01099
TERF2	ENST00000603068	1	0	3	22.928	0.13085	4	0.174459	1.33328
ADAM21	ENST00000603540	1	0	21	21.09	0.99571	22	1.04315	1.04764
AC005358.1	ENST00000609971	1	0	3	29.582	0.10141	4	0.135217	1.33337
RNASE11	ENST00000610205	1	0	6	6.3471	0.94532	7	1.10287	1.16666
SPTB	ENST00000389722	0	5	10	111.85	0.089403	5	0.0447027	0.500014
TTN	ENST00000589042	0	4	424	1353.2	0.31332	420	0.310375	0.990602
EVPL	ENST00000301607	0	3	53	88.509	0.59881	50	0.564914	0.943395
SYNPO2	ENST00000307142	0	3	19	47.909	0.39658	16	0.333966	0.842116
BZRAP1	ENST00000343736	0	3	23	89.022	0.25836	20	0.224664	0.869576
HKDC1	ENST00000354624	0	3	29	44.77	0.64776	26	0.580746	0.896545
SYNE1	ENST00000367255	0	3	181	495.73	0.36512	178	0.359066	0.98342
ABCA13	ENST00000435803	0	3	181	201.11	0.90001	178	0.885088	0.98342
ACTR6	ENST00000188312	0	2	15	21.729	0.69032	13	0.598279	0.866669
TGM1	ENST00000206765	0	2	27	40.394	0.66841	25	0.618904	0.925934
LAMB1	ENST00000222399	0	2	52	104.8	0.49619	50	0.477099	0.961525
MLH1	ENST00000231790	0	2	15	41.592	0.36064	13	0.31256	0.866682
DST	ENST00000244364	0	2	36	277.37	0.12979	34	0.12258	0.944448
DNHD1	ENST00000254579	0	2	146	206.4	0.70736	144	0.697674	0.986307
DOCK2	ENST00000256935	0	2	21	113.75	0.18462	19	0.167033	0.904739
FBXL8	ENST00000258200	0	2	12	8.2535	1.4539	10	1.21161	0.83335
SP110	ENST00000258381	0	2	28	42.15	0.66429	26	0.616845	0.928577
N4BP2	ENST00000261435	0	2	29	66.539	0.43584	27	0.405777	0.931023
FAT2	ENST00000261800	0	2	54	132.06	0.40891	52	0.39376	0.962951
FAM214A	ENST00000261844	0	2	9	47.57	0.18919	7	0.147152	0.777798
CELSR1	ENST00000262738	0	2	17	106.89	0.15904	15	0.140331	0.882364
XRCC1	ENST00000262887	0	2	21	39.406	0.53291	19	0.48216	0.904768
ZNF264	ENST00000263095	0	2	16	25.655	0.62365	14	0.545703	0.875014
PCDH10	ENST00000264360	0	2	6	33.041	0.18159	4	0.121062	0.666676
FASTKD3	ENST00000264669	0	2	19	24.3	0.78189	17	0.699588	0.89474
SNX19	ENST00000265909	0	2	24	38.286	0.62687	22	0.574623	0.916653
CGN	ENST00000271636	0	2	59	75.27	0.78384	57	0.757274	0.966108
PTH2R	ENST00000272847	0	2	33	31.309	1.054	31	0.990131	0.939403
DOCK1	ENST00000280333	0	2	28	114.64	0.24425	26	0.226797	0.928544
KIF6	ENST00000287152	0	2	47	51.887	0.90582	45	0.867269	0.957441
COL6A3	ENST00000295550	0	2	57	124.56	0.45762	55	0.441554	0.964893
KIAA1429	ENST00000297591	0	2	14	82.058	0.17061	12	0.146238	0.857148
LIN37	ENST00000301159	0	2	7	17.274	0.40524	5	0.289452	0.714274
AFAP1L2	ENST00000304129	0	2	13	44.074	0.29496	11	0.24958	0.846149
BPTF	ENST00000306378	0	2	7	136.82	0.051162	5	0.0365444	0.714287
AVEN	ENST00000306730	0	2	16	15.933	1.0042	14	0.878679	0.875004
GP6	ENST00000310373	0	2	28	28.613	0.97859	26	0.908678	0.928558
ABCC12	ENST00000311303	0	2	74	69.245	1.0687	72	1.03979	0.972945
C1orf172	ENST00000320567	0	2	4	14.262	0.28047	2	0.140233	0.499992
PLEC	ENST00000322810	0	2	52	177.36	0.2932	50	0.281912	0.961502
ZNF335	ENST00000322927	0	2	23	64.73	0.35532	21	0.324425	0.913049
RNF40	ENST00000324685	0	2	8	57.422	0.13932	6	0.10449	0.749997
TRAK1	ENST00000327628	0	2	14	40.778	0.34332	12	0.294276	0.857149
ZNF486	ENST00000335117	0	2	17	17.088	0.99484	15	0.877809	0.882362
MYO18B	ENST00000335473	0	2	71	126.26	0.56231	69	0.546491	0.971868
FAM154B	ENST00000339465	0	2	15	12.955	1.1579	13	1.00347	0.866632
CDC42BPG	ENST00000342711	0	2	53	81.429	0.65087	51	0.626312	0.96227
ERBB4	ENST00000342788	0	2	12	72.894	0.16462	10	0.137186	0.833347
TNC	ENST00000350763	0	2	29	91.049	0.31851	27	0.296544	0.931034
EGFLAM	ENST00000354891	0	2	36	52.387	0.68719	34	0.649016	0.944449
CCDC88B	ENST00000356786	0	2	27	75.294	0.3586	25	0.332032	0.925911
RABEP2	ENST00000358201	0	2	10	31.462	0.31784	8	0.254275	0.800009
SOGA2	ENST00000359865	0	2	20	66.031	0.30289	18	0.272599	0.899994
IQGAP3	ENST00000361170	0	2	68	96.217	0.70673	66	0.685949	0.970596
CNKSR1	ENST00000361530	0	2	46	48.191	0.95453	44	0.913034	0.956527
SPTA1	ENST00000368147	0	2	59	147.31	0.40053	57	0.386939	0.966068
MKI67	ENST00000368654	0	2	60	100.53	0.59686	58	0.576942	0.966629
TACC2	ENST00000369005	0	2	54	101.7	0.53099	52	0.511308	0.962933
EIF3A	ENST00000369144	0	2	8	93.128	0.085903	6	0.0644275	0.750002
IGSF3	ENST00000369483	0	2	13	54.112	0.24024	11	0.203282	0.846163
FAM178A	ENST00000370269	0	2	18	51.34	0.3506	16	0.311648	0.888899
ATL2	ENST00000378954	0	2	12	34.51	0.34773	10	0.289771	0.833322
CCDC150	ENST00000389175	0	2	58	67.442	0.86	56	0.830343	0.965515
LRP1B	ENST00000389484	0	2	56	245.33	0.22827	54	0.220112	0.96426
ACTN1	ENST00000394419	0	2	7	54.591	0.12823	5	0.0915902	0.714265
CCDC66	ENST00000394672	0	2	57	56.654	1.0061	55	0.970805	0.964919
RBAK	ENST00000396912	0	2	18	28.293	0.63619	16	0.565511	0.888903
DYNC2H1	ENST00000398093	0	2	104	225.81	0.46057	102	0.451707	0.980757
GGT2	ENST00000401924	0	2	8	9.5585	0.83696	6	0.627714	0.749992
ZBTB40	ENST00000404138	0	2	25	52.376	0.47732	23	0.439132	0.919996
MYH6	ENST00000405093	0	2	68	94.571	0.71904	66	0.697888	0.970583
CCDC157	ENST00000405659	0	2	33	32.966	1.001	31	0.940363	0.939423
SCN9A	ENST00000409672	0	2	43	79.939	0.53791	41	0.512891	0.953489
BIRC6	ENST00000421745	0	2	16	212.19	0.075406	14	0.0659786	0.874978
C5orf42	ENST00000425232	0	2	81	145.13	0.55812	79	0.54434	0.975309
C1orf170	ENST00000433179	0	2	21	17.602	1.1931	19	1.07942	0.904721
C1orf167	ENST00000433342	0	2	60	67.085	0.89438	58	0.864575	0.966675
PARN	ENST00000437198	0	2	13	41.9	0.31026	11	0.26253	0.846161
ZNF28	ENST00000457749	0	2	31	23.767	1.3043	29	1.22018	0.935505
MUC4	ENST00000463781	0	2	85	113.25	0.75054	83	0.732892	0.976486
TTC39B	ENST00000512701	0	2	29	40.966	0.70791	27	0.659083	0.931027
TMEM262	ENST00000530719	0	2	5	5.2105	0.95961	3	0.57576	0.599994
SPTBN2	ENST00000533211	0	2	34	124.07	0.27405	32	0.257919	0.941138
NCEH1	ENST00000538775	0	2	6	17.645	0.34004	4	0.226693	0.666666
PLCB3	ENST00000540288	0	2	13	63.11	0.20599	11	0.174299	0.846152
PCDH7	ENST00000543491	0	2	7	31.988	0.21883	5	0.156309	0.714292
GOLGA6L2	ENST00000567107	0	2	26	44.075	0.58991	24	0.544526	0.923067
USP6	ENST00000574788	0	2	63	80.301	0.78454	61	0.759642	0.968264
LRRC63	ENST00000595396	0	2	10	17.592	0.56845	8	0.454752	0.799986
FAM76A	ENST00000010299	0	1	8	19.284	0.41485	7	0.362995	0.875004
BOD1L1	ENST00000040738	0	1	17	97.212	0.17488	16	0.164589	0.941152
THAP3	ENST00000054650	0	1	7	10.519	0.66548	6	0.570396	0.85712
KIAA2022	ENST00000055682	0	1	2	31.242	0.064016	1	0.0320082	0.500003
TLL1	ENST00000061240	0	1	15	60.923	0.24621	14	0.229798	0.933343
CBLN4	ENST00000064571	0	1	2	6.0007	0.33329	1	0.166647	0.500007
ACAP1	ENST00000158762	0	1	11	41.876	0.26268	10	0.2388	0.909092
CELSR3	ENST00000164024	0	1	22	121.85	0.18054	21	0.172343	0.954598
REXO1	ENST00000170168	0	1	7	40.642	0.17224	6	0.147631	0.857121
TNS1	ENST00000171887	0	1	19	77.219	0.24605	18	0.233103	0.947382
HEATR6	ENST00000184956	0	1	41	60.251	0.68049	40	0.663889	0.975605
PCDHB4	ENST00000194152	0	1	19	20.866	0.91055	18	0.862647	0.947392
EIF2AK1	ENST00000199389	0	1	16	35.689	0.44832	15	0.420298	0.937495
ZW10	ENST00000200135	0	1	12	36.993	0.32439	11	0.297354	0.916655
GOLGA3	ENST00000204726	0	1	20	79.4	0.25189	19	0.239295	0.949997
MAPK12	ENST00000215659	0	1	13	20.772	0.62583	12	0.577701	0.923095
RPL3	ENST00000216146	0	1	1	21.178	0.04722	0	0	0
IL2RB	ENST00000216223	0	1	5	26.044	0.19198	4	0.153586	0.800012
BRD1	ENST00000216267	0	1	6	48.412	0.12393	5	0.10328	0.833375
SUPT16H	ENST00000216297	0	1	3	66.108	0.04538	2	0.0302535	0.666671
POLE2	ENST00000216367	0	1	16	32.294	0.49544	15	0.464483	0.937515
SAMD15	ENST00000216471	0	1	18	24.93	0.72201	17	0.681909	0.94446
CHGA	ENST00000216492	0	1	7	23.625	0.2963	6	0.253968	0.857132
PROCR	ENST00000216968	0	1	6	11.054	0.54279	5	0.452325	0.833333
PTK6	ENST00000217185	0	1	20	23.064	0.86714	19	0.823795	0.950013
FERMT1	ENST00000217289	0	1	23	39.279	0.58555	22	0.560096	0.956529
MT4	ENST00000219162	0	1	5	3.7334	1.3393	4	1.07141	0.799977
VPS18	ENST00000220509	0	1	8	36.664	0.2182	7	0.190923	0.874991
DKK4	ENST00000220812	0	1	9	11.696	0.76948	8	0.683995	0.888905
FCGRT	ENST00000221466	0	1	6	16.199	0.3704	5	0.308661	0.833318
EPOR	ENST00000222139	0	1	8	20.42	0.39177	7	0.342801	0.875006
DLX5	ENST00000222598	0	1	3	11.334	0.26468	2	0.17646	0.666693
HOXA2	ENST00000222718	0	1	3	11.296	0.26559	2	0.177054	0.666643
AEBP1	ENST00000223357	0	1	28	57.845	0.48405	27	0.466765	0.96429
P2RX1	ENST00000225538	0	1	19	23.032	0.82492	18	0.781521	0.94739
DRG2	ENST00000225729	0	1	12	24.105	0.49782	11	0.456337	0.91667
KRT32	ENST00000225899	0	1	26	19.49	1.334	25	1.28271	0.961551
HDAC5	ENST00000225983	0	1	2	55.587	0.035979	1	0.0179898	0.500009
CD38	ENST00000226279	0	1	12	17.634	0.68051	11	0.623795	0.916658
IBSP	ENST00000226284	0	1	19	18.845	1.0082	18	0.955161	0.947392
DGAT2	ENST00000228027	0	1	19	22.771	0.83439	18	0.790479	0.947374
ASIC1	ENST00000228468	0	1	5	29.623	0.16879	4	0.13503	0.799989
MLEC	ENST00000228506	0	1	2	12.075	0.16563	1	0.0828157	0.500004
ACRBP	ENST00000229243	0	1	22	32.749	0.67178	21	0.641241	0.95454
PAPD7	ENST00000230859	0	1	1	27.556	0.03629	0	0	0
HBEGF	ENST00000230990	0	1	3	8.7207	0.34401	2	0.229339	0.666665
PCDHB7	ENST00000231137	0	1	24	20.266	1.1843	23	1.13491	0.958292
SLC7A14	ENST00000231706	0	1	8	26.239	0.30489	7	0.266778	0.874999
LTF	ENST00000231751	0	1	35	39.633	0.88311	34	0.857871	0.97142
HRG	ENST00000232003	0	1	21	21.497	0.97687	20	0.930362	0.952391
GNB4	ENST00000232564	0	1	9	20.511	0.43879	8	0.390035	0.888887
EIF2AK2	ENST00000233057	0	1	11	33.255	0.33077	10	0.300707	0.909111
PLEK	ENST00000234313	0	1	9	19.739	0.45595	8	0.405289	0.888889
GRIN3B	ENST00000234389	0	1	16	25.363	0.63085	15	0.591413	0.937485
TPSG1	ENST00000234798	0	1	19	11.674	1.6276	18	1.54189	0.947338
ADCK1	ENST00000238561	0	1	25	26.454	0.94503	24	0.907235	0.960007
MSX2	ENST00000239243	0	1	2	7.3133	0.27347	1	0.136737	0.500008
PCDHB8	ENST00000239444	0	1	19	18.224	1.0426	18	0.987709	0.947351
SORBS3	ENST00000240123	0	1	25	44.449	0.56244	24	0.539945	0.960004
FAM117A	ENST00000240364	0	1	11	19.006	0.57878	10	0.52615	0.909067
RIF1	ENST00000243326	0	1	7	107.27	0.065257	6	0.0559336	0.857128
CHPF	ENST00000243776	0	1	6	22.226	0.26995	5	0.224962	0.833346
BTN3A3	ENST00000244519	0	1	33	28.512	1.1574	32	1.12233	0.969703
ZNF391	ENST00000244576	0	1	15	15.97	0.93926	14	0.876644	0.933334
COL21A1	ENST00000244728	0	1	41	55.07	0.74451	40	0.726348	0.975606
KATNAL2	ENST00000245121	0	1	15	27.854	0.53852	14	0.502621	0.933337
PDCD2L	ENST00000246535	0	1	12	18.1	0.66299	11	0.607735	0.916658
DDX49	ENST00000247003	0	1	25	27.955	0.8943	24	0.858523	0.959994
EVI2A	ENST00000247270	0	1	6	7.7468	0.77452	5	0.645428	0.833326
METTL25	ENST00000248306	0	1	24	31.574	0.76012	23	0.728447	0.958332
PEX1	ENST00000248633	0	1	37	70.794	0.52264	36	0.508518	0.972979
SGSM3	ENST00000248929	0	1	30	45.131	0.66473	29	0.642574	0.966669
STRIP2	ENST00000249344	0	1	32	47.514	0.67349	31	0.652439	0.968744
SIRT2	ENST00000249396	0	1	17	26.044	0.65274	16	0.614345	0.941179
MTX2	ENST00000249442	0	1	7	18.529	0.37778	6	0.323817	0.857157
BCL2L2	ENST00000250405	0	1	2	6.2915	0.31789	1	0.158945	0.499999
ZC3H14	ENST00000251038	0	1	9	42.929	0.20965	8	0.186354	0.888882
KHNYN	ENST00000251343	0	1	19	29.611	0.64165	18	0.607882	0.947373
RABGAP1L	ENST00000251507	0	1	15	46.668	0.32142	14	0.299991	0.933332
ALOX12	ENST00000251535	0	1	29	36.973	0.78435	28	0.757309	0.965525
KIAA1244	ENST00000251691	0	1	12	93.514	0.12832	11	0.117629	0.916688
CNN1	ENST00000252456	0	1	4	14.217	0.28135	3	0.211015	0.750009
APOE	ENST00000252486	0	1	7	14.41	0.48578	6	0.416378	0.857132
SAFB2	ENST00000252542	0	1	5	46.027	0.10863	4	0.0869055	0.800014
USHBP1	ENST00000252597	0	1	33	39.029	0.84552	32	0.819903	0.969703
RSPH3	ENST00000252655	0	1	15	28.668	0.52324	14	0.488349	0.933318
MNX1	ENST00000252971	0	1	1	9.8198	0.10184	0	0	0
LAMA5	ENST00000252999	0	1	37	182.96	0.20223	36	0.196764	0.972973
ACSS2	ENST00000253382	0	1	27	41.446	0.65145	26	0.627322	0.962963
KRT15	ENST00000254043	0	1	23	22.032	1.0439	22	0.998548	0.956555
ZNF132	ENST00000254166	0	1	22	24.592	0.89462	21	0.853936	0.954524
EFR3A	ENST00000254624	0	1	22	43.392	0.50701	21	0.48396	0.954538
AP3B1	ENST00000255194	0	1	11	59.866	0.18374	10	0.16704	0.909109
HRASLS2	ENST00000255695	0	1	6	6.3622	0.94307	5	0.785892	0.833333
UNC79	ENST00000256339	0	1	12	128.02	0.093735	11	0.0859241	0.91667
IRAK2	ENST00000256458	0	1	29	32.703	0.88677	28	0.856191	0.965516
KIDINS220	ENST00000256707	0	1	21	82.996	0.25302	20	0.240975	0.952397
FOLH1	ENST00000256999	0	1	19	39.394	0.4823	18	0.456922	0.947382
PHC2	ENST00000257118	0	1	7	37.199	0.18817	6	0.161295	0.857175
ZCCHC11	ENST00000257177	0	1	4	87.066	0.045942	3	0.0344566	0.750003
FHOD3	ENST00000257209	0	1	16	64.905	0.24652	15	0.231107	0.937478
TCN1	ENST00000257264	0	1	24	21.234	1.1302	23	1.08317	0.958387
DTX1	ENST00000257600	0	1	8	23.35	0.34261	7	0.299786	0.875006
AMHR2	ENST00000257863	0	1	22	33.427	0.65814	21	0.628235	0.954561
RDH5	ENST00000257895	0	1	16	15.196	1.0529	15	0.987102	0.937508
ESPL1	ENST00000257934	0	1	9	97.663	0.092154	8	0.0819143	0.888885
KRT84	ENST00000257951	0	1	17	22.389	0.75931	16	0.714637	0.941166
TAF5L	ENST00000258281	0	1	2	25.597	0.078134	1	0.0390671	0.500001
DOCK10	ENST00000258390	0	1	36	117.43	0.30657	35	0.29805	0.972208
SPDYE1	ENST00000258704	0	1	17	18.451	0.92134	16	0.867162	0.941196
TTC5	ENST00000258821	0	1	14	27.526	0.50862	13	0.472281	0.928553
KCTD3	ENST00000259154	0	1	11	44.558	0.24687	10	0.224427	0.909088
IL36A	ENST00000259211	0	1	5	8.1376	0.61443	4	0.491545	0.800002
HS6ST1	ENST00000259241	0	1	1	13.296	0.075208	0	0	0
ENPP2	ENST00000259486	0	1	17	57.373	0.29631	16	0.278877	0.941166
FGFBP2	ENST00000259989	0	1	12	10.451	1.1482	11	1.05253	0.916679
BUD13	ENST00000260210	0	1	14	29.219	0.47914	13	0.444916	0.928572
ARHGAP20	ENST00000260283	0	1	14	49.182	0.28466	13	0.264324	0.928562
ARHGAP29	ENST00000260526	0	1	10	64.497	0.15505	9	0.139541	0.899977
RTCA	ENST00000260563	0	1	15	21.612	0.69406	14	0.647788	0.933332
LOXL4	ENST00000260702	0	1	31	39.119	0.79244	30	0.766891	0.967759
KIF20B	ENST00000260753	0	1	52	99.321	0.52356	51	0.513487	0.98076
WBP11	ENST00000261167	0	1	1	32.259	0.030999	0	0	0
GUCY2C	ENST00000261170	0	1	51	59.215	0.86127	50	0.844381	0.98039
OSBPL8	ENST00000261183	0	1	15	54.985	0.2728	14	0.254615	0.933339
TMCC3	ENST00000261226	0	1	11	17.636	0.62374	10	0.567022	0.909068
RAB21	ENST00000261263	0	1	4	13.975	0.28622	3	0.214669	0.750014
GALC	ENST00000261304	0	1	29	42.245	0.68647	28	0.6628	0.96552
NUP133	ENST00000261396	0	1	19	63.931	0.29719	18	0.281554	0.947386
NUAK1	ENST00000261402	0	1	8	26.759	0.29896	7	0.261594	0.875014
CASQ2	ENST00000261448	0	1	19	20.314	0.9353	18	0.886088	0.947384
UTP6	ENST00000261708	0	1	19	44.082	0.43101	18	0.40833	0.947379
TIPIN	ENST00000261881	0	1	12	16.329	0.73491	11	0.673648	0.91664
CILP	ENST00000261883	0	1	38	41.041	0.92591	37	0.901537	0.973677
PIK3C3	ENST00000262039	0	1	26	55.063	0.47219	25	0.454025	0.961531
MEOX2	ENST00000262041	0	1	1	13.001	0.076918	0	0	0
NUP153	ENST00000262077	0	1	5	62.196	0.080391	4	0.0643128	0.8
MCM4	ENST00000262105	0	1	12	38.531	0.31144	11	0.285484	0.916659
TWSG1	ENST00000262120	0	1	6	11.262	0.53277	5	0.443971	0.833326
LPCAT2	ENST00000262134	0	1	19	29.304	0.64837	18	0.614251	0.947377
WDR59	ENST00000262144	0	1	32	60.581	0.52822	31	0.511712	0.968747
PSMB1	ENST00000262193	0	1	1	11.159	0.089614	0	0	0
N4BP1	ENST00000262384	0	1	6	30.137	0.19909	5	0.165909	0.833337
DHX8	ENST00000262415	0	1	23	66.958	0.3435	22	0.328564	0.956519
CRISPLD2	ENST00000262424	0	1	17	30.802	0.55191	16	0.519447	0.94118
DNAH9	ENST00000262442	0	1	130	210.63	0.61721	129	0.612448	0.992285
CHD5	ENST00000262450	0	1	9	101.41	0.08875	8	0.0788877	0.888875
SLC12A2	ENST00000262461	0	1	11	59.395	0.1852	10	0.168364	0.909095
SLC27A6	ENST00000262462	0	1	26	27.35	0.95065	25	0.914077	0.961528
TEP1	ENST00000262715	0	1	99	139.04	0.712	98	0.704833	0.989934
EFCAB6	ENST00000262726	0	1	71	75.47	0.94078	70	0.927521	0.985906
QRICH2	ENST00000262765	0	1	54	72.173	0.74821	53	0.734347	0.981471
MOV10L1	ENST00000262794	0	1	38	65.376	0.58125	37	0.565957	0.973689
MPND	ENST00000262966	0	1	10	19.516	0.51239	9	0.46116	0.900018
ABCA7	ENST00000263094	0	1	91	103.33	0.88067	90	0.870996	0.989015
SLC17A6	ENST00000263160	0	1	8	29.468	0.27148	7	0.237546	0.875003
MSH4	ENST00000263187	0	1	35	47.18	0.74184	34	0.720644	0.971428
CLTCL1	ENST00000263200	0	1	65	83.508	0.77837	64	0.766394	0.984614
ARFGAP3	ENST00000263245	0	1	21	32.658	0.64302	20	0.612407	0.952392
PPP1R12C	ENST00000263433	0	1	8	40.69	0.19661	7	0.172032	0.874993
KIAA1377	ENST00000263468	0	1	34	47.974	0.70871	33	0.687873	0.970598
FOXRED1	ENST00000263578	0	1	26	28.39	0.91582	25	0.880592	0.961534
SIAE	ENST00000263593	0	1	22	28.128	0.78213	21	0.746587	0.954556
CHRDL2	ENST00000263671	0	1	13	23.598	0.5509	12	0.508518	0.923067
MECR	ENST00000263702	0	1	11	22.444	0.4901	10	0.445553	0.909107
ZNF106	ENST00000263805	0	1	25	88.683	0.2819	24	0.270627	0.96001
ZC2HC1A	ENST00000263849	0	1	3	18.206	0.16478	2	0.109854	0.66667
POLR1A	ENST00000263857	0	1	15	96.726	0.15508	14	0.144739	0.933317
VAMP8	ENST00000263864	0	1	2	5.3437	0.37427	1	0.187136	0.500003
STK17B	ENST00000263955	0	1	5	17.541	0.28504	4	0.228037	0.800018
R3HDM1	ENST00000264160	0	1	13	61.494	0.2114	12	0.195141	0.923089
POLQ	ENST00000264233	0	1	120	117.68	1.0197	119	1.01122	0.991681
PDCL3	ENST00000264254	0	1	9	12.902	0.69758	8	0.620059	0.888871
PIKFYVE	ENST00000264380	0	1	34	119.45	0.28463	33	0.276266	0.970615
RASGEF1B	ENST00000264400	0	1	6	31.109	0.19287	5	0.160725	0.833334
ADD2	ENST00000264436	0	1	6	40.074	0.14972	5	0.124769	0.83335
KIAA1109	ENST00000264501	0	1	84	249.39	0.33683	83	0.332812	0.988071
CAD	ENST00000264705	0	1	18	109.71	0.16407	17	0.154954	0.944438
KIF3C	ENST00000264712	0	1	4	30.505	0.13113	3	0.0983445	0.749977
PPAP2A	ENST00000264775	0	1	4	12.458	0.32108	3	0.240809	0.749997
PRDM5	ENST00000264808	0	1	21	35.955	0.58407	20	0.556251	0.95237
VCAN	ENST00000265077	0	1	13	109.03	0.11923	12	0.110061	0.923102
MSH3	ENST00000265081	0	1	50	57.117	0.87539	49	0.857888	0.980007
TRPV5	ENST00000265310	0	1	28	37.839	0.73997	27	0.71355	0.964295
HIBADH	ENST00000265395	0	1	7	15.186	0.46094	6	0.395101	0.857163
PRDX5	ENST00000265462	0	1	9	10.24	0.87892	8	0.78125	0.888875
B3GAT3	ENST00000265471	0	1	13	16.182	0.80335	12	0.741565	0.92309
SCAP	ENST00000265565	0	1	19	55.785	0.34059	18	0.322667	0.947378
ABCB1	ENST00000265724	0	1	21	65.19	0.32213	20	0.306796	0.952397
PMS2	ENST00000265849	0	1	41	40.69	1.0076	40	0.983043	0.975628
REXO2	ENST00000265881	0	1	4	12.887	0.3104	3	0.232793	0.749977
SLC2A4RG	ENST00000266077	0	1	4	12.556	0.31858	3	0.23893	0.749983
SLC5A4	ENST00000266086	0	1	29	35.69	0.81255	28	0.784533	0.96552
PATZ1	ENST00000266269	0	1	1	21.47	0.046577	0	0	0
ITGB7	ENST00000267082	0	1	17	38.24	0.44456	16	0.41841	0.941178
RBM26	ENST00000267229	0	1	2	56.935	0.035128	1	0.0175639	0.499997
PXN	ENST00000267257	0	1	7	26.021	0.26901	6	0.230583	0.857154
ARRDC4	ENST00000268042	0	1	11	17.692	0.62175	10	0.565227	0.909091
RLBP1	ENST00000268125	0	1	11	16.966	0.64836	10	0.589414	0.909085
TICRR	ENST00000268138	0	1	36	79.115	0.45504	35	0.442394	0.972209
CDR2	ENST00000268383	0	1	14	22.659	0.61785	13	0.573723	0.928581
ZCCHC14	ENST00000268616	0	1	5	33.704	0.14835	4	0.11868	0.800002
OR4D1	ENST00000268912	0	1	7	7.8011	0.89731	6	0.769122	0.857142
KIF2B	ENST00000268919	0	1	21	20.798	1.0097	20	0.961631	0.952393
EPN3	ENST00000268933	0	1	25	26.8	0.93284	24	0.895522	0.959996
SGSM2	ENST00000268989	0	1	22	55.38	0.39726	21	0.379198	0.954534
RNF157	ENST00000269391	0	1	22	40.357	0.54513	21	0.520356	0.954554
RNF165	ENST00000269439	0	1	1	19.328	0.051739	0	0	0
ZCCHC2	ENST00000269499	0	1	6	40.799	0.14706	5	0.122552	0.833347
ZNF544	ENST00000269829	0	1	24	28.255	0.8494	23	0.814015	0.958341
PSG9	ENST00000270077	0	1	29	20.415	1.4205	28	1.37154	0.965534
DMWD	ENST00000270223	0	1	3	17.674	0.16974	2	0.113161	0.66667
SLC6A3	ENST00000270349	0	1	3	33.198	0.090366	2	0.0602446	0.666673
FNBP1L	ENST00000271234	0	1	6	34.733	0.17275	5	0.143955	0.833316
HMCN1	ENST00000271588	0	1	113	284.95	0.39655	112	0.393051	0.991177
DUSP11	ENST00000272444	0	1	14	22.983	0.60914	13	0.565635	0.92858
CTDSPL	ENST00000273179	0	1	5	12.493	0.40024	4	0.320179	0.799968
ITIH1	ENST00000273283	0	1	48	48.314	0.9935	47	0.972803	0.979168
MYH15	ENST00000273353	0	1	94	106.98	0.87863	93	0.869321	0.989406
CORIN	ENST00000273857	0	1	51	55.382	0.92088	50	0.90282	0.980389
PCYOX1L	ENST00000274569	0	1	17	19.477	0.87284	16	0.821482	0.94116
FGF18	ENST00000274625	0	1	2	9.7794	0.20451	1	0.102256	0.500004
TAAR1	ENST00000275216	0	1	8	8.3102	0.96267	7	0.842338	0.875002
VWDE	ENST00000275358	0	1	64	71.235	0.89843	63	0.884397	0.98438
DOCK5	ENST00000276440	0	1	34	105.89	0.32109	33	0.311644	0.970582
GINS4	ENST00000276533	0	1	9	15.277	0.58912	8	0.523663	0.88889
LRP12	ENST00000276654	0	1	4	36.539	0.10947	3	0.0821041	0.750014
USP6NL	ENST00000277575	0	1	10	40.422	0.24739	9	0.222651	0.9
FAM188A	ENST00000277632	0	1	7	29.137	0.24024	6	0.205924	0.857158
NRBF2	ENST00000277746	0	1	7	12.624	0.55449	6	0.475285	0.857157
CAPN5	ENST00000278559	0	1	20	34.223	0.5844	19	0.555182	0.950004
NINL	ENST00000278886	0	1	66	75.942	0.86909	65	0.855916	0.984842
CEP164	ENST00000278935	0	1	55	82.927	0.66323	54	0.651175	0.981824
AIP	ENST00000279146	0	1	4	18.042	0.22171	3	0.166279	0.749983
NUDT22	ENST00000279206	0	1	13	15.549	0.83607	12	0.771754	0.923073
FERMT3	ENST00000279227	0	1	11	35.099	0.3134	10	0.284908	0.909089
FREM2	ENST00000280481	0	1	39	105.36	0.37017	38	0.360668	0.974331
LDHAL6A	ENST00000280706	0	1	14	14.45	0.96888	13	0.899654	0.92855
MSGN1	ENST00000281047	0	1	2	4.4013	0.45441	1	0.227206	0.500001
SCLT1	ENST00000281142	0	1	32	48.526	0.65944	31	0.638833	0.96875
NBAS	ENST00000281513	0	1	89	138.97	0.64042	88	0.63323	0.988773
EPG5	ENST00000282041	0	1	48	135.73	0.35364	47	0.346276	0.979176
ZNF256	ENST00000282308	0	1	13	21.789	0.59664	12	0.550737	0.923064
IGSF10	ENST00000282466	0	1	75	73.95	1.0142	74	1.00068	0.986665
OTX1	ENST00000282549	0	1	3	11.728	0.25581	2	0.170532	0.666636
TEKT5	ENST00000283025	0	1	29	22.487	1.2896	28	1.24516	0.965543
TXNDC11	ENST00000283033	0	1	24	40.631	0.59069	23	0.56607	0.95832
RIOK2	ENST00000283109	0	1	11	25.141	0.43754	10	0.397757	0.909075
LPCAT1	ENST00000283415	0	1	6	30.65	0.19576	5	0.163132	0.833327
PLEKHG4B	ENST00000283426	0	1	49	55.313	0.88587	48	0.867789	0.979589
SERPINB3	ENST00000283752	0	1	25	18.116	1.38	24	1.3248	0.959997
ADAMTS5	ENST00000284987	0	1	16	35.318	0.45302	15	0.424713	0.937514
ACAA2	ENST00000285093	0	1	16	19.05	0.83991	15	0.787402	0.937483
OTUD6B	ENST00000285420	0	1	11	14.508	0.75821	10	0.689275	0.909082
USP25	ENST00000285679	0	1	15	66.468	0.22567	14	0.210628	0.933344
CASP10	ENST00000286186	0	1	20	25.347	0.78906	19	0.749596	0.949986
ATP1B3	ENST00000286371	0	1	4	14.302	0.27968	3	0.209761	0.750003
ZNF689	ENST00000287461	0	1	4	19.576	0.20434	3	0.153249	0.74997
FZD1	ENST00000287934	0	1	6	19.909	0.30136	5	0.251143	0.833364
C1orf158	ENST00000288048	0	1	9	10.138	0.88779	8	0.78911	0.888848
APPL1	ENST00000288266	0	1	10	45.904	0.21785	9	0.196061	0.899983
DRC1	ENST00000288710	0	1	37	44.794	0.82601	36	0.803679	0.972965
MITD1	ENST00000289359	0	1	10	15.994	0.62524	9	0.562711	0.899992
EIF5B	ENST00000289371	0	1	11	65.057	0.16908	10	0.153711	0.909104
SLCO2B1	ENST00000289575	0	1	15	33.976	0.44149	14	0.412056	0.933329
ZSCAN23	ENST00000289788	0	1	14	16.927	0.82709	13	0.768004	0.928561
C8orf58	ENST00000289989	0	1	11	16.718	0.65796	10	0.598158	0.909109
KCNE2	ENST00000290310	0	1	6	5.4641	1.0981	5	0.915064	0.833316
RGL4	ENST00000290691	0	1	21	22.847	0.91917	20	0.875388	0.952368
CHCHD6	ENST00000290913	0	1	12	14.03	0.85532	11	0.784034	0.916656
ZFYVE28	ENST00000290974	0	1	9	34.937	0.2576	8	0.228984	0.888911
PSKH1	ENST00000291041	0	1	5	12.821	0.38999	4	0.311988	0.79999
FAM207A	ENST00000291634	0	1	4	9.8894	0.40447	3	0.303355	0.750006
NLRP8	ENST00000291971	0	1	41	40.751	1.0061	40	0.981571	0.97562
U2AF1L4	ENST00000292879	0	1	11	10.818	1.0168	10	0.924385	0.909112
THAP8	ENST00000292894	0	1	8	9.687	0.82585	7	0.722618	0.874999
NAGS	ENST00000293404	0	1	14	19.411	0.72126	13	0.669723	0.928546
GRASP	ENST00000293662	0	1	2	16.65	0.12012	1	0.0600601	0.500001
RAVER1	ENST00000293677	0	1	4	24.293	0.16465	3	0.123492	0.75003
BCL6B	ENST00000293805	0	1	6	20.957	0.2863	5	0.238584	0.833335
TBC1D24	ENST00000293970	0	1	15	21.279	0.70493	14	0.657926	0.933321
ADCY9	ENST00000294016	0	1	8	47.335	0.16901	7	0.147882	0.87499
CLPB	ENST00000294053	0	1	14	38.681	0.36193	13	0.336082	0.928584
CCDC27	ENST00000294600	0	1	42	38.091	1.1026	41	1.07637	0.976211
DOCK6	ENST00000294618	0	1	58	103.22	0.56192	57	0.552219	0.982735
OLFML2B	ENST00000294794	0	1	26	36.248	0.71728	25	0.689693	0.96154
LHCGR	ENST00000294954	0	1	17	29.01	0.586	16	0.551534	0.941184
LRRTM1	ENST00000295057	0	1	4	16.774	0.23846	3	0.178848	0.750013
CCDC138	ENST00000295124	0	1	22	35.028	0.62807	21	0.59952	0.954544
ZNF514	ENST00000295208	0	1	17	19.483	0.87258	16	0.821229	0.94115
RNPEP	ENST00000295640	0	1	26	29.9	0.86957	25	0.83612	0.961533
SHROOM3	ENST00000296043	0	1	15	66.565	0.22534	14	0.210321	0.933348
DNAJC5G	ENST00000296097	0	1	8	9.2104	0.86858	7	0.76001	0.875003
IFT122	ENST00000296266	0	1	49	74.389	0.6587	48	0.645257	0.979591
SLC9B1	ENST00000296422	0	1	15	22.103	0.67865	14	0.633398	0.933321
SCRG1	ENST00000296506	0	1	2	3.6973	0.54094	1	0.270468	0.499996
TCERG1	ENST00000296702	0	1	8	65.977	0.12126	7	0.106098	0.874959
AFAP1L1	ENST00000296721	0	1	29	40.773	0.71126	28	0.686729	0.96551
MAP1B	ENST00000296755	0	1	5	78.79	0.06346	4	0.0507679	0.799998
RAPGEF6	ENST00000296859	0	1	14	78.532	0.17827	13	0.165538	0.928578
TNFRSF21	ENST00000296861	0	1	6	20.215	0.29681	5	0.247341	0.833331
GPR111	ENST00000296862	0	1	31	23.269	1.3322	30	1.28927	0.967774
C7orf72	ENST00000297001	0	1	13	17.129	0.75893	12	0.700566	0.923097
DAGLB	ENST00000297056	0	1	22	32.524	0.67642	21	0.645677	0.95455
SBSPON	ENST00000297354	0	1	12	14.182	0.84614	11	0.775631	0.91667
TMEM74	ENST00000297459	0	1	6	8.8788	0.67577	5	0.563139	0.83333
CNTNAP3	ENST00000297668	0	1	26	45.188	0.57538	25	0.553244	0.961528
CPA6	ENST00000297770	0	1	26	29.536	0.88029	25	0.846425	0.961529
CCDC136	ENST00000297788	0	1	30	58.567	0.51223	29	0.495159	0.966674
KDM1B	ENST00000297792	0	1	12	37.178	0.32277	11	0.295874	0.916671
CXorf22	ENST00000297866	0	1	3	27.759	0.10807	2	0.0720487	0.666686
FAT3	ENST00000298047	0	1	24	139.38	0.1722	23	0.165017	0.958284
RPUSD4	ENST00000298317	0	1	13	17.745	0.73262	12	0.676247	0.923053
NGB	ENST00000298352	0	1	5	7.6423	0.65425	4	0.523403	0.800004
STOX1	ENST00000298596	0	1	28	34.017	0.82313	27	0.793721	0.964271
VPS35	ENST00000299138	0	1	8	46.721	0.17123	7	0.149826	0.874996
IKBIP	ENST00000299157	0	1	11	14.464	0.7605	10	0.691372	0.909101
C16orf71	ENST00000299320	0	1	29	25.679	1.1293	28	1.09039	0.965541
APBB1	ENST00000299402	0	1	5	32.184	0.15535	4	0.124285	0.800034
DCHS1	ENST00000299441	0	1	15	94.417	0.15887	14	0.148278	0.933332
SLC38A8	ENST00000299709	0	1	31	20.723	1.4959	30	1.44767	0.967756
IQCD	ENST00000299732	0	1	13	10.229	1.271	12	1.17314	0.923002
RUNX1	ENST00000300305	0	1	3	20.44	0.14677	2	0.0978474	0.666671
COL6A2	ENST00000300527	0	1	23	57.061	0.40307	22	0.385552	0.956539
GCN1L1	ENST00000300648	0	1	18	129.16	0.13936	17	0.13162	0.944458
PIEZO1	ENST00000301015	0	1	54	120.14	0.44948	53	0.441152	0.981472
PPP1R14A	ENST00000301242	0	1	2	6.2524	0.31988	1	0.159939	0.499996
NLRP4	ENST00000301295	0	1	20	38.733	0.51636	19	0.490538	0.949992
SLC39A4	ENST00000301305	0	1	10	24.82	0.4029	9	0.362611	0.900002
ZNF560	ENST00000301480	0	1	26	36.656	0.70929	25	0.682017	0.961548
ENTPD3	ENST00000301825	0	1	32	25.428	1.2585	31	1.21913	0.968716
SCARA3	ENST00000301904	0	1	14	21.667	0.64614	13	0.599991	0.928577
DNAJC18	ENST00000302060	0	1	14	21.437	0.65306	13	0.606428	0.928595
THAP9	ENST00000302236	0	1	25	37.532	0.66609	24	0.639454	0.960012
TRIM8	ENST00000302424	0	1	2	23.878	0.083761	1	0.0418796	0.499989
MRGPRX1	ENST00000302797	0	1	9	8.1253	1.1076	8	0.984579	0.88893
RFXANK	ENST00000303088	0	1	11	16.818	0.65406	10	0.594601	0.909092
FOS	ENST00000303562	0	1	3	11.775	0.25478	2	0.169851	0.666659
N6AMT1	ENST00000303775	0	1	7	9.2021	0.7607	6	0.652025	0.857138
ARAP2	ENST00000303965	0	1	37	88.414	0.41849	36	0.407175	0.972963
OR1A1	ENST00000304094	0	1	6	6.8769	0.87249	5	0.727072	0.83333
NUDT16L1	ENST00000304301	0	1	6	7.0586	0.85002	5	0.708356	0.83334
RPAP1	ENST00000304330	0	1	39	64.07	0.60871	38	0.593101	0.974358
NUDT6	ENST00000304430	0	1	11	19.431	0.56611	10	0.514642	0.909084
UQCRFS1	ENST00000304863	0	1	1	6.5447	0.1528	0	0	0
OR7G3	ENST00000305444	0	1	3	4.7914	0.62613	2	0.417415	0.666658
LCMT2	ENST00000305641	0	1	22	22.123	0.99442	21	0.949238	0.954565
PATE1	ENST00000305738	0	1	12	7.6778	1.563	11	1.4327	0.916636
OR10H3	ENST00000305892	0	1	7	4.7265	1.481	6	1.26944	0.857149
ANKRD27	ENST00000306065	0	1	49	60.153	0.81459	48	0.797965	0.979591
USP42	ENST00000306177	0	1	2	48.853	0.040939	1	0.0204696	0.500002
C5orf34	ENST00000306862	0	1	26	33.071	0.78619	25	0.755949	0.961535
OTUD7A	ENST00000307050	0	1	4	32.313	0.12379	3	0.0928419	0.749995
OR10A2	ENST00000307322	0	1	5	5.7759	0.86567	4	0.692533	0.799996
USH2A	ENST00000307340	0	1	176	238.77	0.73712	175	0.732923	0.994306
PCDHA10	ENST00000307360	0	1	23	26.338	0.87326	22	0.835295	0.956525
MAGI3	ENST00000307546	0	1	17	63.713	0.26682	16	0.251126	0.941182
ACOT12	ENST00000307624	0	1	24	33.108	0.7249	23	0.694696	0.958334
OR52K1	ENST00000307632	0	1	9	5.0187	1.7933	8	1.59404	0.888885
ZNF556	ENST00000307635	0	1	14	20.078	0.69728	13	0.647475	0.928572
RP11-1055B8.7	ENST00000307745	0	1	16	85.395	0.18736	15	0.175654	0.937523
SNX32	ENST00000308342	0	1	27	26.311	1.0262	26	0.98818	0.962951
GMPPB	ENST00000308375	0	1	12	17.126	0.7007	11	0.642298	0.916652
APOBEC3F	ENST00000308521	0	1	15	23.443	0.63986	14	0.597193	0.933319
ATAD3B	ENST00000308647	0	1	40	34.179	1.1703	39	1.14105	0.975008
CYP2W1	ENST00000308919	0	1	13	19.432	0.66899	12	0.617538	0.92309
PTPN7	ENST00000309017	0	1	24	31.714	0.75677	23	0.725232	0.958325
OR6M1	ENST00000309154	0	1	8	7.0383	1.1366	7	0.994558	0.875029
ZNF680	ENST00000309683	0	1	10	19.969	0.50077	9	0.450699	0.900011
STON1	ENST00000309835	0	1	21	26	0.80768	20	0.769231	0.952395
FBXW8	ENST00000309909	0	1	28	28.391	0.98622	27	0.951006	0.964294
MSL2	ENST00000309993	0	1	3	15.662	0.19155	2	0.127698	0.666654
GPD2	ENST00000310454	0	1	22	36.501	0.60273	21	0.575327	0.954535
NEFH	ENST00000310624	0	1	20	28.98	0.69014	19	0.655625	0.949988
ADAM17	ENST00000310823	0	1	6	42.981	0.1396	5	0.11633	0.833313
NPAS4	ENST00000311034	0	1	4	28.316	0.14126	3	0.105947	0.750015
DMXL1	ENST00000311085	0	1	18	139.67	0.12888	17	0.121715	0.944409
PIK3R6	ENST00000311434	0	1	42	37.454	1.1214	41	1.09468	0.976169
GPR113	ENST00000311519	0	1	39	42.744	0.91241	38	0.889014	0.974358
COMMD1	ENST00000311832	0	1	2	7.2569	0.2756	1	0.1378	0.5
NLRP6	ENST00000312165	0	1	13	30.808	0.42197	12	0.389509	0.923073
NAGPA	ENST00000312251	0	1	16	20.727	0.77195	15	0.723694	0.937488
SPEG	ENST00000312358	0	1	27	126.31	0.21375	26	0.205843	0.963007
LPP	ENST00000312675	0	1	9	29.019	0.31014	8	0.275681	0.888894
OR5T1	ENST00000313033	0	1	10	6.1089	1.637	9	1.47326	0.899976
OR5T2	ENST00000313264	0	1	5	6.428	0.77785	4	0.622278	0.799997
OR8K5	ENST00000313447	0	1	12	7.4888	1.6024	11	1.46886	0.916663
OR8H3	ENST00000313472	0	1	7	5.1526	1.3585	6	1.16446	0.857166
FAM20C	ENST00000313766	0	1	5	21.517	0.23238	4	0.1859	0.799981
AKAP17A	ENST00000313871	0	1	6	23.634	0.25387	5	0.21156	0.833338
C2orf57	ENST00000313965	0	1	7	8.891	0.78732	6	0.67484	0.857135
DDX54	ENST00000314045	0	1	24	47.333	0.50704	23	0.485919	0.958344
ZNF541	ENST00000314121	0	1	4	49.236	0.081242	3	0.060931	0.749994
GAK	ENST00000314167	0	1	17	62.754	0.2709	16	0.254964	0.941173
MRGPRX4	ENST00000314254	0	1	5	7.8952	0.63329	4	0.506637	0.800008
ANXA2R	ENST00000314890	0	1	8	8.87	0.90192	7	0.789177	0.874997
PRIMPOL	ENST00000314970	0	1	27	29.948	0.90156	26	0.868171	0.962966
RHOT2	ENST00000315082	0	1	38	35.568	1.0684	37	1.04026	0.973662
CCDC114	ENST00000315396	0	1	23	30.195	0.76172	22	0.728597	0.956516
ARL6IP4	ENST00000315580	0	1	9	14.879	0.60489	8	0.537671	0.888873
DEF6	ENST00000316637	0	1	5	37.102	0.13476	4	0.107811	0.800022
CCZ1B	ENST00000316731	0	1	19	21.478	0.88461	18	0.838067	0.947386
LLGL1	ENST00000316843	0	1	17	45.719	0.37184	16	0.349964	0.941168
TRIT1	ENST00000316891	0	1	22	25.213	0.87255	21	0.832904	0.954563
C7orf43	ENST00000316937	0	1	6	23.294	0.25758	5	0.214648	0.833324
ZBED2	ENST00000317012	0	1	8	7.5038	1.0661	7	0.932861	0.875022
OR56B1	ENST00000317121	0	1	11	6.9027	1.5936	10	1.44871	0.909079
OR52N4	ENST00000317254	0	1	8	6.7321	1.1883	7	1.03979	0.875027
S100Z	ENST00000317593	0	1	3	4.4008	0.68169	2	0.454463	0.666671
PCNXL4	ENST00000317623	0	1	34	36.819	0.92343	33	0.896276	0.970595
OR14C36	ENST00000317861	0	1	5	6.2239	0.80335	4	0.642684	0.800005
RECQL5	ENST00000317905	0	1	36	44.797	0.80362	35	0.781302	0.972229
TTC27	ENST00000317907	0	1	32	52.926	0.60461	31	0.585723	0.968762
OR2T12	ENST00000317996	0	1	8	6.7099	1.1923	7	1.04323	0.874977
GANC	ENST00000318010	0	1	55	57.607	0.95475	54	0.937386	0.981813
OVCH1	ENST00000318184	0	1	56	56.831	0.98537	55	0.967782	0.982151
TMC8	ENST00000318430	0	1	29	35.421	0.81872	28	0.790492	0.965521
FKRP	ENST00000318584	0	1	8	12.653	0.63227	7	0.553228	0.874988
AVL9	ENST00000318709	0	1	11	33.522	0.32814	10	0.298312	0.909098
INTS3	ENST00000318967	0	1	10	66.503	0.15037	9	0.135332	0.899995
TALDO1	ENST00000319006	0	1	12	17.571	0.68295	11	0.626032	0.916658
APOL1	ENST00000319136	0	1	17	18.636	0.91221	16	0.858553	0.941179
RUFY1	ENST00000319449	0	1	20	43.209	0.46287	19	0.439723	0.949993
ZFPM1	ENST00000319555	0	1	7	25.449	0.27506	6	0.235766	0.857143
RBBP6	ENST00000319715	0	1	2	80.1	0.024969	1	0.0124844	0.499996
OR2T8	ENST00000319968	0	1	7	5.35	1.3084	6	1.1215	0.85715
WBSCR28	ENST00000320531	0	1	13	14.108	0.92145	12	0.850581	0.92309
POLE	ENST00000320574	0	1	64	124.82	0.51275	63	0.504727	0.984353
OR10G4	ENST00000320891	0	1	6	4.9898	1.2025	5	1.00204	0.833301
TCP1	ENST00000321394	0	1	2	25.376	0.078816	1	0.0394073	0.499991
PPIP5K2	ENST00000321521	0	1	45	69.375	0.64864	44	0.634234	0.977791
PINK1	ENST00000321556	0	1	20	23.544	0.84948	19	0.807	0.949993
STXBP5	ENST00000321680	0	1	10	67.887	0.1473	9	0.132573	0.900022
STAB1	ENST00000321725	0	1	99	150.68	0.65704	98	0.650385	0.989871
MAT2B	ENST00000321757	0	1	5	16.334	0.30611	4	0.244888	0.8
ULK1	ENST00000321867	0	1	8	51.354	0.15578	7	0.136309	0.875008
CCDC71	ENST00000321895	0	1	5	12.456	0.40142	4	0.32113	0.799986
ZNF354B	ENST00000322434	0	1	15	27.031	0.55492	14	0.517924	0.933331
COL12A1	ENST00000322507	0	1	34	153.74	0.22115	33	0.214648	0.9706
CCDC168	ENST00000322527	0	1	31	77.126	0.40194	30	0.388974	0.967741
OPA3	ENST00000323060	0	1	6	6.964	0.86158	5	0.717978	0.833327
ANKZF1	ENST00000323348	0	1	42	44.169	0.9509	41	0.928253	0.976183
MYCBPAP	ENST00000323776	0	1	22	49.513	0.44433	21	0.424131	0.954541
SRRM1	ENST00000323848	0	1	4	54.871	0.072898	3	0.0546737	0.750003
ZNF687	ENST00000324048	0	1	4	32.921	0.1215	3	0.0911272	0.750018
NLRP12	ENST00000324134	0	1	44	41.848	1.0514	43	1.02753	0.977295
TRAPPC12	ENST00000324266	0	1	26	31.023	0.8381	25	0.805854	0.961525
CIITA	ENST00000324288	0	1	22	51.719	0.42538	21	0.40604	0.954536
SYNE4	ENST00000324444	0	1	21	21.953	0.9566	20	0.911037	0.95237
USP9X	ENST00000324545	0	1	1	95.585	0.010462	0	0	0
GALNT14	ENST00000324589	0	1	27	35.381	0.76312	26	0.734858	0.962965
CRIPAK	ENST00000324803	0	1	23	15.601	1.4743	22	1.41017	0.956499
VPS37A	ENST00000324849	0	1	10	22.649	0.44153	9	0.397369	0.899981
PCM1	ENST00000325083	0	1	43	97.322	0.44183	42	0.431557	0.976749
RIC8A	ENST00000325207	0	1	9	21.959	0.40986	8	0.364315	0.888877
WDFY4	ENST00000325239	0	1	32	144.85	0.22092	31	0.214014	0.968742
CEP57	ENST00000325542	0	1	8	31.517	0.25383	7	0.222102	0.875004
KIF15	ENST00000326047	0	1	49	83.319	0.5881	48	0.576099	0.979594
NFKBIZ	ENST00000326172	0	1	2	32.547	0.061449	1	0.0307248	0.500005
ABCF1	ENST00000326195	0	1	24	57.932	0.41428	23	0.397017	0.958331
THOC6	ENST00000326266	0	1	11	26.207	0.41974	10	0.381577	0.90908
CRELD1	ENST00000326434	0	1	22	29.642	0.74219	21	0.708454	0.954546
GSX2	ENST00000326902	0	1	2	7.7744	0.25725	1	0.128627	0.500009
SALL2	ENST00000327430	0	1	12	26.665	0.45004	11	0.412526	0.916642
DZIP1L	ENST00000327532	0	1	41	40.225	1.0193	40	0.994406	0.975578
EYA2	ENST00000327619	0	1	9	31.002	0.29031	8	0.258048	0.88887
FBLN1	ENST00000327858	0	1	7	40.497	0.17285	6	0.148159	0.857154
ZKSCAN2	ENST00000328086	0	1	16	46.144	0.34674	15	0.325069	0.937502
KCNH8	ENST00000328405	0	1	27	52.561	0.51369	26	0.494663	0.962961
SSTR3	ENST00000328544	0	1	7	11.838	0.59132	6	0.506842	0.857137
C19orf68	ENST00000328759	0	1	1	15.018	0.066585	0	0	0
OR4F6	ENST00000328882	0	1	8	7.8667	1.0169	7	0.889827	0.875039
IL20RB	ENST00000329582	0	1	12	16.591	0.72329	11	0.66301	0.916659
GPR132	ENST00000329797	0	1	8	11.406	0.70136	7	0.613712	0.875031
FREM3	ENST00000329798	0	1	39	58.723	0.66414	38	0.647106	0.974352
B4GALNT4	ENST00000329962	0	1	15	47.533	0.31557	14	0.294532	0.933334
CYP2A13	ENST00000330436	0	1	13	19.364	0.67134	12	0.619707	0.923089
ZNF397	ENST00000330501	0	1	11	22.511	0.48864	10	0.444227	0.90911
BEST3	ENST00000330891	0	1	31	31.445	0.98585	30	0.954047	0.96774
ZNF285	ENST00000330997	0	1	17	22.554	0.75375	16	0.709409	0.941172
PRMT3	ENST00000331079	0	1	36	31.269	1.1513	35	1.11932	0.972222
FMNL1	ENST00000331495	0	1	7	51.355	0.13631	6	0.116834	0.857118
SLC6A17	ENST00000331565	0	1	7	28.88	0.24238	6	0.207756	0.857151
JAG2	ENST00000331782	0	1	4	68.391	0.058488	3	0.0438654	0.74999
CNTN2	ENST00000331830	0	1	15	53.428	0.28075	14	0.262035	0.933339
SPRR3	ENST00000331860	0	1	3	5.5448	0.54105	2	0.360698	0.666664
KCNH7	ENST00000332142	0	1	13	55.997	0.23216	12	0.214297	0.923058
ODF3L1	ENST00000332145	0	1	15	12.068	1.243	14	1.16009	0.933301
CHST6	ENST00000332272	0	1	13	13.429	0.96809	12	0.893589	0.923043
NDNL2	ENST00000332303	0	1	3	8.7256	0.34381	2	0.229211	0.666678
TMPRSS9	ENST00000332578	0	1	35	46.46	0.75334	34	0.731812	0.971424
ADSSL1	ENST00000332972	0	1	15	28.693	0.52278	14	0.487924	0.933325
TRIM50	ENST00000333149	0	1	19	21.11	0.90007	18	0.852676	0.947345
ZNF804B	ENST00000333190	0	1	33	45.407	0.72676	32	0.704737	0.969697
TSEN54	ENST00000333213	0	1	15	26.834	0.559	14	0.521726	0.933321
AHNAK2	ENST00000333244	0	1	85	119.06	0.71394	84	0.705527	0.988216
CCDC172	ENST00000333254	0	1	9	14.596	0.61662	8	0.548095	0.888871
WBSCR17	ENST00000333538	0	1	7	27.245	0.25693	6	0.220224	0.857136
USP17L2	ENST00000333796	0	1	27	14.441	1.8696	26	1.80043	0.963002
LENG9	ENST00000333834	0	1	14	11.722	1.1944	13	1.10903	0.928521
CASP9	ENST00000333868	0	1	11	19.367	0.56798	10	0.516342	0.909085
PCLO	ENST00000333891	0	1	16	187.06	0.085532	15	0.0801882	0.937523
ARHGEF25	ENST00000333972	0	1	20	34.756	0.57544	19	0.546668	0.95
SREK1	ENST00000334121	0	1	4	30.566	0.13086	3	0.0981483	0.750025
ZNF749	ENST00000334181	0	1	17	25.123	0.67666	16	0.636867	0.941191
CYP4Z1	ENST00000334194	0	1	27	25.112	1.0752	26	1.03536	0.962948
ARID2	ENST00000334344	0	1	3	79.675	0.037653	2	0.025102	0.666666
ABCC5	ENST00000334444	0	1	20	75.667	0.26431	19	0.2511	0.950022
PDE2A	ENST00000334456	0	1	12	55.256	0.21717	11	0.199073	0.916671
RPS19BP1	ENST00000334678	0	1	7	7.7836	0.89932	6	0.770852	0.857149
GPR144	ENST00000334810	0	1	30	42.767	0.70148	29	0.678093	0.96666
OR6N1	ENST00000335094	0	1	8	6.6995	1.1941	7	1.04485	0.875014
CCDC73	ENST00000335185	0	1	31	48.265	0.64228	30	0.621568	0.967753
IGFN1	ENST00000335211	0	1	91	115.29	0.78931	90	0.78064	0.989016
INTU	ENST00000335251	0	1	22	42.402	0.51885	21	0.49526	0.954533
WDR25	ENST00000335290	0	1	12	22.771	0.527	11	0.483071	0.916642
TCFL5	ENST00000335351	0	1	1	19.893	0.05027	0	0	0
TRABD2A	ENST00000335459	0	1	15	19.174	0.78233	14	0.730155	0.933309
ZNF354A	ENST00000335815	0	1	14	26.872	0.52098	13	0.483775	0.928586
DACT1	ENST00000335867	0	1	6	23.002	0.26084	5	0.217372	0.833355
STRADA	ENST00000336174	0	1	13	26.989	0.48168	12	0.444626	0.923073
GGT7	ENST00000336431	0	1	4	31.011	0.12899	3	0.0967399	0.74998
MMP25	ENST00000336577	0	1	21	25.81	0.81365	20	0.774893	0.952367
EPHA3	ENST00000336596	0	1	18	52.099	0.34549	17	0.326302	0.944461
ZNF324B	ENST00000336614	0	1	18	21.703	0.82939	17	0.783302	0.944431
HORMAD2	ENST00000336726	0	1	7	14.908	0.46954	6	0.402468	0.857155
GDPD5	ENST00000336898	0	1	13	33.394	0.3893	12	0.359346	0.923057
AZIN1	ENST00000337198	0	1	1	21.065	0.047471	0	0	0
DGKH	ENST00000337343	0	1	18	71.788	0.25074	17	0.236808	0.944438
CLPTM1	ENST00000337392	0	1	6	34.928	0.17178	5	0.143152	0.833343
ZNF385A	ENST00000338010	0	1	4	16.606	0.24087	3	0.180658	0.750021
RUNDC3B	ENST00000338056	0	1	9	27.252	0.33025	8	0.293556	0.888892
GZF1	ENST00000338121	0	1	11	26.258	0.41892	10	0.380836	0.909091
LRFN2	ENST00000338305	0	1	6	16.83	0.3565	5	0.297089	0.833348
VSTM1	ENST00000338372	0	1	14	14.951	0.93642	13	0.869507	0.928544
CDK5RAP3	ENST00000338399	0	1	25	31.805	0.78603	24	0.754598	0.960012
ZNF788	ENST00000339302	0	1	16	23.853	0.67077	15	0.628852	0.937507
TAS1R3	ENST00000339381	0	1	35	30.804	1.1362	34	1.10375	0.971442
ERMP1	ENST00000339450	0	1	25	40.661	0.61484	24	0.590246	0.96
USP1	ENST00000339950	0	1	3	31.135	0.096353	2	0.0642364	0.666678
DOK7	ENST00000340083	0	1	11	18.528	0.5937	10	0.539724	0.909085
FGFR3	ENST00000340107	0	1	15	38.687	0.38773	14	0.361879	0.933326
ZNF69	ENST00000340180	0	1	10	8.8795	1.1262	9	1.01357	0.899992
SPAG8	ENST00000340291	0	1	22	25.24	0.87163	21	0.832013	0.954548
C17orf99	ENST00000340363	0	1	3	10.356	0.2897	2	0.193125	0.666637
XIRP1	ENST00000340369	0	1	49	54.863	0.89313	48	0.874907	0.979596
LRRIQ4	ENST00000340806	0	1	13	19.832	0.65549	12	0.605083	0.9231
CAPRIN1	ENST00000341394	0	1	8	46.891	0.17061	7	0.149282	0.874992
DNER	ENST00000341772	0	1	8	33.234	0.24071	7	0.210628	0.875027
AL450307.1	ENST00000341866	0	1	4	3.9663	1.0085	3	0.756372	0.749997
DALRD3	ENST00000341949	0	1	18	22.772	0.79045	17	0.746531	0.944438
SAMD11	ENST00000342066	0	1	23	26.132	0.88014	22	0.84188	0.956529
PDPK1	ENST00000342085	0	1	2	17.556	0.11392	1	0.0569606	0.500005
ISM2	ENST00000342219	0	1	21	24.543	0.85565	20	0.814896	0.952371
ASTL	ENST00000342380	0	1	13	20.685	0.62848	12	0.580131	0.923069
ZBTB42	ENST00000342537	0	1	3	13.447	0.2231	2	0.148732	0.666661
NLRP13	ENST00000342929	0	1	30	42.323	0.70884	29	0.685207	0.966659
BSX	ENST00000343035	0	1	3	7.0175	0.4275	2	0.285002	0.666671
ESPNL	ENST00000343063	0	1	19	31.882	0.59596	18	0.564582	0.947349
FSIP2	ENST00000343098	0	1	83	191.77	0.4328	82	0.427596	0.987975
NTN4	ENST00000343702	0	1	5	33.413	0.14964	4	0.119714	0.800013
COL9A3	ENST00000343916	0	1	29	52.2	0.55556	28	0.536398	0.96551
COX19	ENST00000344111	0	1	3	3.7582	0.79825	2	0.53217	0.66667
LIPI	ENST00000344577	0	1	27	22.183	1.2171	26	1.17207	0.963001
SIGLEC1	ENST00000344754	0	1	69	68.629	1.0054	68	0.990835	0.985513
DZIP1	ENST00000347108	0	1	38	47.756	0.79571	37	0.774772	0.973686
RBM5	ENST00000347869	0	1	4	59.263	0.067495	3	0.0506218	0.750008
HAP1	ENST00000347901	0	1	41	32.889	1.2466	40	1.21621	0.975623
C7orf57	ENST00000348904	0	1	18	16.978	1.0602	17	1.0013	0.94444
APOL3	ENST00000349314	0	1	18	15.495	1.1617	17	1.09713	0.944416
CNBD2	ENST00000349339	0	1	27	30.969	0.87183	26	0.839549	0.962974
LEPR	ENST00000349533	0	1	9	58.142	0.15479	8	0.137594	0.888909
CDK5RAP2	ENST00000349780	0	1	55	105.13	0.52315	54	0.51365	0.98184
ARHGEF10	ENST00000349830	0	1	55	71.55	0.76869	54	0.754717	0.981822
XAGE5	ENST00000351072	0	1	9	7.5935	1.1852	8	1.05353	0.888907
ACACA	ENST00000353139	0	1	21	138.27	0.15188	20	0.144645	0.952361
ANKS6	ENST00000353234	0	1	14	31.782	0.44051	13	0.409037	0.928552
LMBR1	ENST00000353442	0	1	18	32.723	0.55007	17	0.519512	0.944448
SLC12A6	ENST00000354181	0	1	17	64.398	0.26398	16	0.248455	0.941188
MAGI2	ENST00000354212	0	1	9	61.176	0.14712	8	0.13077	0.888868
FBXO2	ENST00000354287	0	1	8	15.065	0.53102	7	0.464653	0.87502
MEF2A	ENST00000354410	0	1	3	23.611	0.12706	2	0.0847063	0.666664
THRAP3	ENST00000354618	0	1	3	49.315	0.060834	2	0.0405556	0.66666
ACAP3	ENST00000354700	0	1	14	42.87	0.32657	13	0.303242	0.928568
FN1	ENST00000354785	0	1	35	134.84	0.25956	34	0.252151	0.971454
SRGAP1	ENST00000355086	0	1	8	54.399	0.14706	7	0.128679	0.875009
WARS	ENST00000355338	0	1	5	22.073	0.22652	4	0.181217	0.800004
DHCR7	ENST00000355527	0	1	20	23.88	0.83754	19	0.795645	0.949978
SORBS2	ENST00000355634	0	1	16	55.641	0.28756	15	0.269585	0.937493
PCNXL3	ENST00000355703	0	1	12	90.231	0.13299	11	0.121909	0.91668
SPEF2	ENST00000356031	0	1	57	98.304	0.57983	56	0.569661	0.982463
CDAN1	ENST00000356231	0	1	30	59.257	0.50627	29	0.489394	0.966665
AKAP9	ENST00000356239	0	1	70	215.73	0.32448	69	0.319844	0.985713
ZNF770	ENST00000356321	0	1	3	25.565	0.11735	2	0.078232	0.666655
AL359195.1	ENST00000356374	0	1	11	10.81	1.0176	10	0.925069	0.90907
BTN3A2	ENST00000356386	0	1	17	18.316	0.92816	16	0.873553	0.941167
ORAI2	ENST00000356387	0	1	2	7.6354	0.26194	1	0.130969	0.499996
MYOM1	ENST00000356443	0	1	72	93.885	0.7669	71	0.756244	0.986106
ZNF790	ENST00000356725	0	1	29	30.942	0.93724	28	0.904919	0.965515
PIWIL2	ENST00000356766	0	1	22	52.089	0.42235	21	0.403156	0.954555
TBC1D9B	ENST00000356834	0	1	31	59.959	0.51702	30	0.500342	0.967742
GOLGA4	ENST00000356847	0	1	46	118.45	0.38836	45	0.379907	0.978234
ZNF254	ENST00000357002	0	1	43	27.339	1.5729	42	1.53627	0.97671
CHD4	ENST00000357008	0	1	10	109.78	0.091091	9	0.0819821	0.900003
ATP2A1	ENST00000357084	0	1	30	48.903	0.61346	29	0.593011	0.966666
MAP1LC3C	ENST00000357246	0	1	7	6.5288	1.0722	6	0.919005	0.857121
NUDT13	ENST00000357321	0	1	21	20.999	1.0001	20	0.952426	0.952331
ATP13A1	ENST00000357324	0	1	10	56.965	0.17555	9	0.157992	0.899981
ERGIC3	ENST00000357394	0	1	13	27.316	0.47592	12	0.439303	0.923061
SH3BP1	ENST00000357436	0	1	10	31.035	0.32222	9	0.289995	0.899991
OR51D1	ENST00000357605	0	1	5	6.4922	0.77015	4	0.616124	0.800005
BRPF3	ENST00000357641	0	1	3	44.806	0.066955	2	0.0446369	0.66667
ASAP1	ENST00000357668	0	1	6	62.309	0.096294	5	0.0802452	0.833336
NAT9	ENST00000357814	0	1	9	13.444	0.66943	8	0.595061	0.888907
SYNE2	ENST00000358025	0	1	117	379.85	0.30802	116	0.305384	0.991441
EPHB4	ENST00000358173	0	1	14	48.908	0.28625	13	0.265805	0.928577
ZNF100	ENST00000358296	0	1	24	23.789	1.0089	23	0.966833	0.958305
EPHA2	ENST00000358432	0	1	17	45.774	0.37139	16	0.349543	0.941176
ENTPD4	ENST00000358689	0	1	32	40.376	0.79256	31	0.767783	0.968738
TTC37	ENST00000358746	0	1	62	100.34	0.61789	61	0.607933	0.983886
CAMSAP2	ENST00000358823	0	1	6	66.862	0.089736	5	0.0747809	0.833343
FAM114A1	ENST00000358869	0	1	31	28.04	1.1056	30	1.0699	0.96771
FTHL17	ENST00000359202	0	1	8	3.7519	2.1322	7	1.86572	0.875022
PLCG2	ENST00000359376	0	1	15	81.419	0.18423	14	0.17195	0.933344
NUP214	ENST00000359428	0	1	20	86.937	0.23005	19	0.218549	0.950007
INPP5D	ENST00000359570	0	1	13	62.098	0.20935	12	0.193243	0.923062
RYR1	ENST00000359596	0	1	96	256.38	0.37444	95	0.370544	0.989594
MYO1C	ENST00000359786	0	1	33	68.091	0.48465	32	0.469959	0.969688
SIRPB2	ENST00000359801	0	1	8	12.326	0.64902	7	0.567905	0.87502
SPINK5	ENST00000359874	0	1	52	71.838	0.72385	51	0.709931	0.98077
ARHGEF18	ENST00000359920	0	1	15	50.593	0.29648	14	0.276718	0.933345
NRAP	ENST00000359988	0	1	85	102.89	0.82609	84	0.816406	0.988277
HOXA4	ENST00000360046	0	1	8	8.8921	0.89967	7	0.787216	0.875005
MAK16	ENST00000360128	0	1	3	24.795	0.12099	2	0.0806614	0.666678
CCDC102B	ENST00000360242	0	1	25	28.888	0.8654	24	0.830795	0.960012
FABP12	ENST00000360464	0	1	5	6.7634	0.73927	4	0.591419	0.800003
ZNF528	ENST00000360465	0	1	27	24.955	1.0819	26	1.04188	0.963005
MAN2A2	ENST00000360468	0	1	27	59.978	0.45017	26	0.433492	0.962952
SPOCD1	ENST00000360482	0	1	26	46.625	0.55764	25	0.536193	0.96154
DPP3	ENST00000360510	0	1	24	42.273	0.56774	23	0.544083	0.95833
CYP2D6	ENST00000360608	0	1	28	18.455	1.5172	27	1.46302	0.964288
RGS22	ENST00000360863	0	1	56	72.871	0.76848	55	0.754758	0.982145
HS3ST3B1	ENST00000360954	0	1	1	8.4599	0.1182	0	0	0
ITPRIPL1	ENST00000361124	0	1	17	17.197	0.98856	16	0.930395	0.941162
MVB12B	ENST00000361171	0	1	6	19.249	0.3117	5	0.259754	0.833345
ARHGEF10L	ENST00000361221	0	1	18	60.415	0.29794	17	0.281387	0.944442
AKAP13	ENST00000361243	0	1	28	121.25	0.23094	27	0.22268	0.964235
ZSCAN20	ENST00000361328	0	1	14	43.271	0.32354	13	0.300432	0.928578
KIAA0753	ENST00000361413	0	1	47	54.791	0.8578	46	0.839554	0.978729
DZIP3	ENST00000361582	0	1	33	68.545	0.48143	32	0.466847	0.969708
ZEB1	ENST00000361642	0	1	9	44.871	0.20057	8	0.178289	0.888911
SLC26A1	ENST00000361661	0	1	18	19.412	0.92725	17	0.875747	0.944456
RUNDC1	ENST00000361677	0	1	7	20.758	0.33722	6	0.289045	0.857141
SBNO2	ENST00000361757	0	1	15	60.763	0.24686	14	0.230403	0.933336
DCTN1	ENST00000361874	0	1	17	71.083	0.23916	16	0.225089	0.941165
ARHGEF15	ENST00000361926	0	1	16	36.71	0.43585	15	0.408608	0.937497
SNX6	ENST00000362031	0	1	6	28.132	0.21328	5	0.177734	0.833334
RYR2	ENST00000366574	0	1	50	255.3	0.19585	49	0.191931	0.97999
HEATR1	ENST00000366582	0	1	10	107.86	0.092711	9	0.0834415	0.900017
GPR137B	ENST00000366592	0	1	18	20.617	0.87305	17	0.824562	0.944462
ADCK3	ENST00000366779	0	1	21	30.106	0.69754	20	0.664319	0.952375
DACT2	ENST00000366795	0	1	16	21.068	0.75946	15	0.71198	0.937482
ACBD3	ENST00000366812	0	1	9	30.182	0.29819	8	0.265059	0.888892
EPRS	ENST00000366923	0	1	30	83.969	0.35727	29	0.345366	0.966679
DTL	ENST00000366991	0	1	13	39.238	0.33131	12	0.305826	0.923081
CR2	ENST00000367057	0	1	40	58.631	0.68224	39	0.665177	0.97499
RAET1G	ENST00000367360	0	1	11	12.727	0.86429	10	0.785731	0.909106
ASPM	ENST00000367409	0	1	106	169.93	0.62378	105	0.617901	0.990576
TPR	ENST00000367478	0	1	9	143.89	0.062547	8	0.055598	0.8889
EPM2A	ENST00000367519	0	1	9	12.71	0.70813	8	0.629426	0.888856
KIAA1614	ENST00000367588	0	1	31	39.86	0.77772	30	0.752634	0.967744
QSOX1	ENST00000367602	0	1	15	34.467	0.43519	14	0.406186	0.933352
GPR126	ENST00000367609	0	1	19	58.087	0.3271	18	0.30988	0.947356
SOAT1	ENST00000367619	0	1	20	30.334	0.65932	19	0.62636	0.950009
F5	ENST00000367797	0	1	42	96.17	0.43673	41	0.426328	0.976183
HBS1L	ENST00000367837	0	1	18	38.29	0.4701	17	0.44398	0.944438
DCAF6	ENST00000367840	0	1	13	57.697	0.22532	12	0.207983	0.923056
ADAMTS4	ENST00000367996	0	1	15	34.503	0.43474	14	0.405762	0.933344
PEX19	ENST00000368072	0	1	8	15.694	0.50974	7	0.44603	0.875015
ATP1A4	ENST00000368081	0	1	38	54.176	0.70142	37	0.682959	0.973681
OR10R2	ENST00000368152	0	1	5	5.2415	0.95392	4	0.76314	0.800005
CD1E	ENST00000368167	0	1	26	21.815	1.1918	25	1.146	0.961571
HSF2	ENST00000368455	0	1	4	29.666	0.13483	3	0.101126	0.750025
MARCKS	ENST00000368635	0	1	1	5.6579	0.17674	0	0	0
S100A16	ENST00000368704	0	1	5	4.6114	1.0843	4	0.867416	0.799977
S100A2	ENST00000368708	0	1	6	4.597	1.3052	5	1.08767	0.833333
C1orf68	ENST00000368775	0	1	10	10.158	0.98441	9	0.886001	0.900033
LCE2A	ENST00000368779	0	1	5	4.432	1.1282	4	0.902527	0.799971
TCHHL1	ENST00000368806	0	1	22	31.544	0.69744	21	0.665737	0.954543
S100A10	ENST00000368811	0	1	1	3.0384	0.32912	0	0	0
AIM1	ENST00000369066	0	1	56	72.313	0.77441	55	0.760582	0.982144
MDN1	ENST00000369393	0	1	78	302.09	0.2582	77	0.254891	0.987184
RBM20	ENST00000369519	0	1	8	44.96	0.17794	7	0.155694	0.87498
PLXNA3	ENST00000369682	0	1	15	61.218	0.24503	14	0.228691	0.933318
NPBWR2	ENST00000369768	0	1	7	7.1253	0.98242	6	0.84207	0.857138
ABHD16B	ENST00000369916	0	1	8	12.713	0.62927	7	0.550617	0.87501
KIAA1324	ENST00000369939	0	1	28	53.539	0.52298	27	0.504305	0.964292
IMPG1	ENST00000369950	0	1	47	42.623	1.1027	46	1.07923	0.978715
COL11A1	ENST00000370096	0	1	15	117.71	0.12744	14	0.118936	0.933273
BCAR3	ENST00000370244	0	1	8	37.426	0.21376	7	0.187036	0.87498
KIAA1107	ENST00000370378	0	1	13	46.463	0.27979	12	0.25827	0.923085
GBP1	ENST00000370473	0	1	28	32.619	0.8584	27	0.827738	0.964281
COL24A1	ENST00000370571	0	1	82	108.29	0.75726	81	0.747992	0.98776
CRTAC1	ENST00000370597	0	1	16	30.654	0.52196	15	0.489333	0.937491
BAI3	ENST00000370598	0	1	6	86.19	0.069614	5	0.0580114	0.833329
RAVER2	ENST00000371072	0	1	21	34.657	0.60593	20	0.577084	0.952394
PGM1	ENST00000371083	0	1	25	26.108	0.95755	24	0.919258	0.960011
PKHD1	ENST00000371117	0	1	112	188.28	0.59485	111	0.589547	0.991086
ZBP1	ENST00000371173	0	1	23	20.96	1.0973	22	1.04962	0.956546
XIAP	ENST00000371199	0	1	3	18.101	0.16574	2	0.110491	0.666653
ACOT11	ENST00000371316	0	1	30	36.985	0.81115	29	0.784102	0.966654
CACNA1B	ENST00000371372	0	1	16	101.21	0.15809	15	0.148207	0.937483
PLCE1	ENST00000371380	0	1	41	112.31	0.36506	40	0.356157	0.975612
C9orf141	ENST00000371629	0	1	5	5.7552	0.86878	4	0.695024	0.8
IFIT1	ENST00000371804	0	1	13	17.627	0.73752	12	0.680774	0.923058
EFCAB14	ENST00000371933	0	1	15	24.921	0.60189	14	0.561775	0.933352
SURF2	ENST00000371964	0	1	13	13.479	0.96445	12	0.890274	0.92309
NCOA3	ENST00000371998	0	1	18	75.528	0.23832	17	0.225082	0.944453
VEGFA	ENST00000372055	0	1	11	22.284	0.49362	10	0.448752	0.909105
ABL1	ENST00000372348	0	1	3	44.435	0.067514	2	0.0450096	0.66667
DLG5	ENST00000372391	0	1	14	83.697	0.16727	13	0.155322	0.928572
TNNC2	ENST00000372555	0	1	4	8.84	0.45249	3	0.339367	0.749998
ZDHHC12	ENST00000372663	0	1	6	13.096	0.45815	5	0.381796	0.833343
ZMAT1	ENST00000372782	0	1	8	18.396	0.43489	7	0.380518	0.874974
CERCAM	ENST00000372838	0	1	15	26.165	0.57329	14	0.535066	0.933325
JPH2	ENST00000372980	0	1	11	23.901	0.46023	10	0.418393	0.909094
GRIK3	ENST00000373091	0	1	4	47.231	0.08469	3	0.0635176	0.750001
PLCG1	ENST00000373272	0	1	23	79.899	0.28786	22	0.275348	0.956533
TRAF3IP1	ENST00000373327	0	1	19	38.184	0.49759	18	0.471402	0.94737
UGT1A5	ENST00000373414	0	1	15	18.73	0.80086	14	0.747464	0.933327
COL16A1	ENST00000373672	0	1	58	113.68	0.5102	57	0.501407	0.982766
OR1N2	ENST00000373688	0	1	8	7.3406	1.0898	7	0.953601	0.875023
MATN1	ENST00000373765	0	1	7	17.408	0.40211	6	0.344669	0.857151
SRSF4	ENST00000373795	0	1	5	23.071	0.21672	4	0.173378	0.800008
PHACTR4	ENST00000373836	0	1	15	33.687	0.44527	14	0.415591	0.933345
DKK1	ENST00000373970	0	1	4	11.041	0.36228	3	0.271715	0.750012
BSPRY	ENST00000374183	0	1	11	15.064	0.7302	10	0.663834	0.909113
SPAG4	ENST00000374273	0	1	15	25.37	0.59126	14	0.551833	0.933317
TMEM50A	ENST00000374358	0	1	5	11.661	0.42879	4	0.343024	0.799981
MYOM3	ENST00000374434	0	1	76	82.15	0.92514	75	0.912964	0.986839
BMS1	ENST00000374518	0	1	19	63.188	0.30069	18	0.284864	0.947368
HTR1D	ENST00000374619	0	1	6	9.519	0.63032	5	0.525265	0.833331
HSPG2	ENST00000374695	0	1	77	227.62	0.33828	76	0.33389	0.987022
HLA-DQB1	ENST00000374943	0	1	6	11.488	0.52228	5	0.435237	0.83334
NOTCH4	ENST00000375023	0	1	51	87.279	0.58433	50	0.572875	0.980397
CCDC180	ENST00000375202	0	1	82	108.78	0.75384	81	0.744622	0.987772
HABP4	ENST00000375249	0	1	8	18.955	0.42205	7	0.369296	0.875005
SKIV2L	ENST00000375394	0	1	44	64.727	0.67978	43	0.664329	0.97727
CROCC	ENST00000375541	0	1	45	97.088	0.4635	44	0.453197	0.977772
NBPF9	ENST00000375552	0	1	58	27.695	2.0943	57	2.05813	0.982731
F7	ENST00000375581	0	1	11	24.342	0.45189	10	0.410813	0.909099
FBXO42	ENST00000375592	0	1	5	34.085	0.14669	4	0.117354	0.800011
ZBTB17	ENST00000375743	0	1	6	40.582	0.14785	5	0.123207	0.833327
MAP3K19	ENST00000375845	0	1	41	52.413	0.78225	40	0.763169	0.975608
CELA2B	ENST00000375910	0	1	13	17.158	0.75765	12	0.699382	0.923094
FAM155A	ENST00000375915	0	1	3	21.893	0.13703	2	0.0913534	0.666667
C1orf195	ENST00000376005	0	1	3	5.3306	0.56279	2	0.375192	0.666665
PRAMEF5	ENST00000376168	0	1	NA	NA	NA	NA	NA	NA
GPR158	ENST00000376351	0	1	18	52.896	0.34029	17	0.321385	0.944446
ZNF337	ENST00000376436	0	1	27	36.512	0.73948	26	0.712095	0.962967
DHX16	ENST00000376442	0	1	32	65.111	0.49147	31	0.47611	0.968747
KIAA1217	ENST00000376454	0	1	22	71.66	0.307	21	0.293051	0.954562
TLE4	ENST00000376552	0	1	2	43.296	0.046194	1	0.0230968	0.499996
MTHFR	ENST00000376592	0	1	19	31.662	0.6001	18	0.568505	0.94735
PRUNE2	ENST00000376718	0	1	61	108.89	0.56018	60	0.551015	0.983639
SSX1	ENST00000376919	0	1	50	8.2866	6.0338	49	5.91316	0.980006
KDM2B	ENST00000377071	0	1	6	67.8	0.088496	5	0.0737463	0.833329
XRN2	ENST00000377191	0	1	14	61.916	0.22611	13	0.209962	0.928583
EDNRB	ENST00000377211	0	1	8	25.247	0.31687	7	0.277261	0.874998
ARHGAP39	ENST00000377307	0	1	13	46.821	0.27765	12	0.256295	0.923088
ANKRD20A1	ENST00000377477	0	1	6	6.4108	0.93592	5	0.779934	0.833334
POLR3F	ENST00000377603	0	1	12	18.054	0.66467	11	0.609283	0.91667
ATXN2	ENST00000377617	0	1	11	56.695	0.19402	10	0.176382	0.909094
HIF3A	ENST00000377670	0	1	10	29.279	0.34154	9	0.307388	0.900005
KRTAP4-2	ENST00000377726	0	1	7	4.4781	1.5631	6	1.33985	0.857177
TNFRSF25	ENST00000377782	0	1	8	24.951	0.32063	7	0.28055	0.874996
RRBP1	ENST00000377807	0	1	28	57.042	0.49087	27	0.473335	0.964279
CUBN	ENST00000377833	0	1	100	184.49	0.54204	99	0.536614	0.989991
OR13J1	ENST00000377981	0	1	7	6.0223	1.1623	6	0.996297	0.857177
GBA2	ENST00000378103	0	1	42	53.175	0.78984	41	0.771039	0.976196
BLACE	ENST00000378120	0	1	3	5.7627	0.52059	2	0.34706	0.666666
PANK4	ENST00000378466	0	1	6	40.588	0.14783	5	0.123189	0.833316
LANCL3	ENST00000378619	0	1	3	10.854	0.2764	2	0.184264	0.666657
OXER1	ENST00000378661	0	1	14	9.756	1.435	13	1.33251	0.928581
OPTN	ENST00000378748	0	1	29	32.24	0.8995	28	0.868486	0.965521
ATAD3A	ENST00000378755	0	1	20	35.264	0.56715	19	0.538793	0.950001
PGPEP1L	ENST00000378919	0	1	14	8.6207	1.624	13	1.508	0.92857
ECHDC3	ENST00000379215	0	1	8	8.2753	0.96673	7	0.845891	0.875002
VIT	ENST00000379242	0	1	44	35.834	1.2279	43	1.19998	0.97726
GFOD1	ENST00000379287	0	1	4	12.188	0.3282	3	0.246144	0.749981
HIVEP1	ENST00000379388	0	1	9	93.183	0.096584	8	0.0858526	0.88889
ZNF827	ENST00000379448	0	1	5	46.458	0.10762	4	0.0860993	0.80003
KBTBD7	ENST00000379483	0	1	15	23.608	0.63539	14	0.593019	0.933315
NFX1	ENST00000379540	0	1	19	61.29	0.31	18	0.293686	0.947373
FAM179A	ENST00000379558	0	1	27	38.229	0.70626	26	0.680112	0.962977
EXOSC9	ENST00000379663	0	1	20	26.466	0.75569	19	0.717902	0.949996
B4GALT1	ENST00000379731	0	1	5	15.642	0.31966	4	0.255722	0.799981
DSP	ENST00000379802	0	1	24	129.53	0.18528	23	0.177565	0.958361
NDUFB6	ENST00000379847	0	1	5	6.5778	0.76013	4	0.608106	0.800003
EXOC3L4	ENST00000380069	0	1	17	26.473	0.64216	16	0.604389	0.941182
MTAP	ENST00000380172	0	1	13	14.124	0.92044	12	0.849618	0.923056
EMILIN1	ENST00000380320	0	1	10	35.842	0.279	9	0.251102	0.900007
TECRL	ENST00000381210	0	1	19	21.316	0.89135	18	0.844436	0.947368
ASMT	ENST00000381241	0	1	27	18.358	1.4707	26	1.41628	0.962995
ASMTL	ENST00000381317	0	1	18	29.642	0.60725	17	0.573511	0.944439
ITPR2	ENST00000381340	0	1	68	138.23	0.49192	67	0.484699	0.985322
COMMD8	ENST00000381571	0	1	12	12.394	0.96822	11	0.887526	0.916658
RLN2	ENST00000381627	0	1	11	7.4978	1.4671	10	1.33372	0.909089
KLRC3	ENST00000381903	0	1	9	10.536	0.85417	8	0.759301	0.888935
ANGPT4	ENST00000381922	0	1	22	25.248	0.87137	21	0.831749	0.95453
SYT8	ENST00000381968	0	1	28	19.385	1.4444	27	1.39283	0.964296
PRLR	ENST00000382002	0	1	3	27.839	0.10776	2	0.0718417	0.666682
TP53BP1	ENST00000382044	0	1	14	91.644	0.15277	13	0.141853	0.928541
DEPDC5	ENST00000382112	0	1	24	101.05	0.23751	23	0.22761	0.958318
SACS	ENST00000382298	0	1	66	151.97	0.4343	65	0.427716	0.98484
RP1L1	ENST00000382483	0	1	120	79.01	1.5188	119	1.50614	0.991663
SEMA5A	ENST00000382496	0	1	21	61.226	0.34299	20	0.326659	0.952385
EVC	ENST00000382674	0	1	44	52.891	0.8319	43	0.812993	0.977272
CACNA2D4	ENST00000382722	0	1	60	73.263	0.81897	59	0.805318	0.98333
URB1	ENST00000382751	0	1	47	100.01	0.46997	46	0.459954	0.978688
BET1L	ENST00000382762	0	1	4	6.0382	0.66245	3	0.496837	0.749999
WHSC1	ENST00000382895	0	1	2	67.535	0.029614	1	0.0148071	0.500005
TMEM129	ENST00000382936	0	1	15	12.944	1.1589	14	1.08158	0.933283
RNMT	ENST00000383314	0	1	10	24.861	0.40223	9	0.362013	0.900014
TRIM71	ENST00000383763	0	1	1	27.634	0.036187	0	0	0
RBMS3	ENST00000383767	0	1	8	30.535	0.262	7	0.229245	0.874981
FLG2	ENST00000388718	0	1	80	95.473	0.83793	79	0.827459	0.987504
FAM83H	ENST00000388913	0	1	5	28.826	0.17346	4	0.138764	0.799975
ACVRL1	ENST00000388922	0	1	10	25.344	0.39457	9	0.355114	0.900002
KCNQ3	ENST00000388996	0	1	7	42.013	0.16662	6	0.142813	0.857118
DENND5B	ENST00000389082	0	1	4	59.591	0.067124	3	0.0503432	0.750003
RPH3A	ENST00000389385	0	1	13	47.315	0.27476	12	0.253619	0.923058
ZNF841	ENST00000389534	0	1	18	32.117	0.56045	17	0.529315	0.944446
SSC5D	ENST00000389623	0	1	40	48.684	0.82163	39	0.801085	0.974994
LAMA1	ENST00000389658	0	1	77	157.05	0.49028	76	0.483922	0.987033
MROH2A	ENST00000389758	0	1	48	79.308	0.60524	47	0.592626	0.979159
PKP4	ENST00000389759	0	1	32	66.905	0.47829	31	0.463344	0.96875
LILRB4	ENST00000391736	0	1	21	24.69	0.85056	20	0.810045	0.952366
LILRB2	ENST00000391749	0	1	27	33.451	0.80714	26	0.777256	0.962976
KLK14	ENST00000391802	0	1	13	14.204	0.91523	12	0.844832	0.923082
NOSIP	ENST00000391853	0	1	10	16.844	0.59367	9	0.534315	0.90002
LAMB3	ENST00000391911	0	1	35	61.993	0.56458	34	0.548449	0.971428
ERCC2	ENST00000391945	0	1	36	41.72	0.86289	35	0.838926	0.972228
ZNF233	ENST00000391958	0	1	30	27.727	1.082	29	1.04591	0.966647
LRRFIP1	ENST00000392000	0	1	11	32.326	0.34028	10	0.309349	0.9091
ZNF565	ENST00000392173	0	1	13	24.863	0.52288	12	0.482645	0.923051
MYO1B	ENST00000392318	0	1	22	75.119	0.29287	21	0.279556	0.954541
MFSD6	ENST00000392328	0	1	14	27.277	0.51326	13	0.476592	0.928559
CCDC57	ENST00000392343	0	1	31	42.252	0.7337	30	0.710026	0.967733
OSBPL6	ENST00000392505	0	1	6	58.569	0.10244	5	0.0853694	0.83336
ABCA5	ENST00000392676	0	1	56	83.027	0.67448	55	0.662435	0.982142
TTLL6	ENST00000393382	0	1	35	41.876	0.8358	34	0.811921	0.97143
PTPRZ1	ENST00000393386	0	1	18	93.061	0.19342	17	0.182676	0.944452
SNX11	ENST00000393405	0	1	12	19.466	0.61645	11	0.565088	0.916681
PLXNA1	ENST00000393409	0	1	14	86.148	0.16251	13	0.150903	0.928577
MON2	ENST00000393632	0	1	19	91.601	0.20742	18	0.196504	0.947374
TAGLN3	ENST00000393917	0	1	4	10.679	0.37456	3	0.280925	0.750014
PC	ENST00000393960	0	1	13	46.358	0.28043	12	0.258855	0.923065
CCNJL	ENST00000393977	0	1	10	15.487	0.64571	9	0.581133	0.89999
G3BP1	ENST00000394123	0	1	9	27.67	0.32526	8	0.289122	0.888894
FAT4	ENST00000394329	0	1	17	131.76	0.12903	16	0.121433	0.941122
KIF7	ENST00000394412	0	1	43	62.887	0.68377	42	0.667865	0.976739
ANKLE1	ENST00000394458	0	1	27	26.498	1.0189	26	0.981206	0.963005
SLFN11	ENST00000394566	0	1	34	33.706	1.0087	33	0.979054	0.97061
AKAP5	ENST00000394718	0	1	2	12.578	0.15901	1	0.0795039	0.499993
STON1-GTF2A1L	ENST00000394754	0	1	38	44.978	0.84486	37	0.822624	0.973681
MATK	ENST00000395045	0	1	15	31.049	0.48311	14	0.4509	0.933328
AFF1	ENST00000395146	0	1	11	53.25	0.20657	10	0.187793	0.909103
KTN1	ENST00000395314	0	1	25	93.673	0.26689	24	0.25621	0.959985
TEKT3	ENST00000395930	0	1	27	24.692	1.0935	26	1.05297	0.962938
ZNF197	ENST00000396058	0	1	25	38.468	0.64989	24	0.623895	0.960001
ENAM	ENST00000396073	0	1	26	45.44	0.57218	25	0.550176	0.961544
MRGPRX3	ENST00000396275	0	1	14	9.1412	1.5315	13	1.42213	0.928588
MYH11	ENST00000396324	0	1	25	114.25	0.21883	24	0.210066	0.959949
WDR72	ENST00000396328	0	1	48	56.716	0.84632	47	0.82869	0.979169
KIAA0430	ENST00000396368	0	1	4	76.224	0.052477	3	0.0393577	0.749999
ABAT	ENST00000396600	0	1	11	30.116	0.36525	10	0.332049	0.909102
ELP5	ENST00000396628	0	1	19	14.986	1.2678	18	1.20112	0.947406
THRB	ENST00000396671	0	1	1	22.047	0.045358	0	0	0
CBY1	ENST00000396811	0	1	5	7.712	0.64834	4	0.518672	0.8
AC011500.1	ENST00000396843	0	1	4	4.9908	0.80148	3	0.601106	0.749995
KAT6A	ENST00000396930	0	1	3	91.728	0.032705	2	0.0218036	0.666675
AGPAT6	ENST00000396987	0	1	7	25.538	0.2741	6	0.234944	0.857147
ZNF208	ENST00000397126	0	1	53	45.435	1.1665	52	1.14449	0.981133
AGAP3	ENST00000397238	0	1	8	42.217	0.1895	7	0.16581	0.874987
NEB	ENST00000397345	0	1	138	395.78	0.34868	137	0.346152	0.99275
HAGH	ENST00000397356	0	1	7	13.316	0.5257	6	0.450586	0.857116
CRAMP1L	ENST00000397412	0	1	13	47.822	0.27184	12	0.250931	0.923082
CEP250	ENST00000397527	0	1	73	140.02	0.52135	72	0.514212	0.986309
RASSF7	ENST00000397583	0	1	18	17.758	1.0137	17	0.957315	0.944377
PRMT2	ENST00000397637	0	1	9	25.332	0.35528	8	0.315806	0.888894
HOOK2	ENST00000397668	0	1	36	51.367	0.70084	35	0.681371	0.972221
ROBO3	ENST00000397801	0	1	36	64.214	0.56062	35	0.545052	0.972232
POLR3D	ENST00000397802	0	1	17	20.596	0.82541	16	0.77685	0.941168
ITGB2	ENST00000397850	0	1	28	40.674	0.6884	27	0.663815	0.964286
MUC16	ENST00000397910	0	1	229	343.31	0.66703	228	0.664123	0.995642
GRK4	ENST00000398052	0	1	27	34.148	0.79068	26	0.761392	0.962958
CBS	ENST00000398165	0	1	13	27.946	0.46518	12	0.4294	0.923083
CABIN1	ENST00000398319	0	1	46	99.966	0.46016	45	0.450153	0.978253
PCDHA12	ENST00000398631	0	1	22	25.987	0.84657	21	0.808096	0.954553
PCDHA11	ENST00000398640	0	1	28	33.301	0.84081	27	0.810786	0.964292
HLCS	ENST00000399120	0	1	18	30.465	0.59084	17	0.558017	0.944448
DOPEY2	ENST00000399151	0	1	50	103.87	0.48136	49	0.471744	0.980022
AIFM3	ENST00000399167	0	1	29	38.619	0.75092	28	0.725032	0.965525
RBM12B	ENST00000399300	0	1	11	33.852	0.32494	10	0.295404	0.909102
SDR39U1	ENST00000399395	0	1	16	15.745	1.0162	15	0.952683	0.937496
MROH2B	ENST00000399564	0	1	66	87.324	0.7558	65	0.744354	0.984856
BACH1	ENST00000399921	0	1	8	28.083	0.28487	7	0.249261	0.875
MYL5	ENST00000400159	0	1	19	10.124	1.8767	18	1.77795	0.947383
SLITRK6	ENST00000400286	0	1	22	26.061	0.84417	21	0.805802	0.954549
SIAH3	ENST00000400405	0	1	6	7.0761	0.84792	5	0.706604	0.833338
ZNF74	ENST00000400451	0	1	17	27.753	0.61254	16	0.576514	0.941186
MIER1	ENST00000401041	0	1	8	33.505	0.23877	7	0.208924	0.875001
KIAA1522	ENST00000401073	0	1	10	26.941	0.37118	9	0.334063	0.900004
A4GALT	ENST00000401850	0	1	8	9.4886	0.84312	7	0.737727	0.874997
SETD5	ENST00000402198	0	1	9	68.954	0.13052	8	0.116019	0.888901
AKAP12	ENST00000402676	0	1	14	56.82	0.24639	13	0.228793	0.928579
ECE2	ENST00000402825	0	1	37	49.804	0.74291	36	0.722834	0.972976
C22orf46	ENST00000402966	0	1	8	9.473	0.84451	7	0.738942	0.874995
PHF14	ENST00000403050	0	1	10	41.571	0.24055	9	0.216497	0.900009
MYH8	ENST00000403437	0	1	86	102.78	0.83672	85	0.827009	0.988394
MAST4	ENST00000403625	0	1	29	97.896	0.29623	28	0.286018	0.965526
RASGRP3	ENST00000403687	0	1	12	34.539	0.34743	11	0.318481	0.916675
INTS1	ENST00000404767	0	1	34	104.39	0.32569	33	0.316122	0.970623
LTBP1	ENST00000404816	0	1	31	90.083	0.34413	30	0.333026	0.967734
NCOR2	ENST00000405201	0	1	11	108.74	0.10115	10	0.0919625	0.909169
PSG4	ENST00000405312	0	1	36	21.402	1.6821	35	1.63536	0.972214
NUCB1	ENST00000405315	0	1	18	29.865	0.60271	17	0.569228	0.944448
RPAIN	ENST00000405578	0	1	17	12.786	1.3296	16	1.25137	0.941162
RIMS2	ENST00000406091	0	1	10	81.82	0.12222	9	0.109998	0.899996
PNPLA7	ENST00000406427	0	1	61	72.015	0.84704	60	0.83316	0.983613
MBD5	ENST00000407073	0	1	2	46.933	0.042614	1	0.021307	0.499999
CCDC85A	ENST00000407595	0	1	10	20.644	0.48441	9	0.435962	0.899986
APOBEC3G	ENST00000407997	0	1	29	23.364	1.2412	28	1.19842	0.965537
HEPN1	ENST00000408930	0	1	3	2.7913	1.0748	2	0.716512	0.666647
OR4E2	ENST00000408935	0	1	6	7.0026	0.85682	5	0.714021	0.833338
FOXP2	ENST00000408937	0	1	5	57.764	0.08656	4	0.0692473	0.799992
MYO3B	ENST00000408978	0	1	65	80.441	0.80804	64	0.795614	0.984622
EXD2	ENST00000409018	0	1	21	27.364	0.76743	20	0.730887	0.952383
SMPD4	ENST00000409031	0	1	34	45.249	0.7514	33	0.729298	0.970585
ARHGAP25	ENST00000409202	0	1	5	30.392	0.16451	4	0.131614	0.800034
NCKAP5	ENST00000409261	0	1	24	72.098	0.33288	23	0.31901	0.958334
ENO4	ENST00000409522	0	1	10	11.12	0.89927	9	0.809353	0.900011
MYO7A	ENST00000409709	0	1	74	110.36	0.67056	73	0.661472	0.986446
ARHGEF33	ENST00000409978	0	1	16	40.446	0.39559	15	0.370865	0.937498
ZFP69B	ENST00000411995	0	1	20	18.987	1.0533	19	1.00068	0.950047
PRR23C	ENST00000413199	0	1	7	8.502	0.82334	6	0.705716	0.857138
C1orf106	ENST00000413687	0	1	10	23.613	0.4235	9	0.381146	0.899991
NFATC4	ENST00000413692	0	1	6	32.685	0.18357	5	0.152975	0.833335
ZSCAN31	ENST00000414429	0	1	17	23.136	0.73477	16	0.691563	0.941196
FAHD2B	ENST00000414820	0	1	11	15.408	0.71392	10	0.649013	0.909084
PNPLA6	ENST00000414982	0	1	33	70.775	0.46627	32	0.452137	0.969689
FBP1	ENST00000415431	0	1	5	13.756	0.36349	4	0.290782	0.799973
SAPCD1	ENST00000415669	0	1	14	13.013	1.0758	13	0.999001	0.928612
SLFN14	ENST00000415846	0	1	18	29.994	0.60012	17	0.56678	0.944444
DIP2A	ENST00000417564	0	1	18	76.513	0.23525	17	0.222184	0.944461
NBPF16	ENST00000417839	0	1	5	1.1498	4.3487	4	3.47887	0.799978
ARHGAP22	ENST00000417912	0	1	17	29.595	0.57442	16	0.540632	0.941179
GRM5	ENST00000418177	0	1	5	41.475	0.12056	4	0.0964436	0.799964
TCEB3	ENST00000418390	0	1	1	40.553	0.024659	0	0	0
TRPV4	ENST00000418703	0	1	30	38.92	0.77081	29	0.745118	0.966669
CYP21A2	ENST00000418967	0	1	10	20.789	0.48103	9	0.432921	0.899988
PSMG4	ENST00000419065	0	1	4	4.5872	0.872	3	0.653994	0.749993
ZNF732	ENST00000419098	0	1	23	19.93	1.1541	22	1.10386	0.956471
APOC4	ENST00000419266	0	1	7	8.1257	0.86146	6	0.738398	0.857147
FBXO15	ENST00000419743	0	1	6	24.617	0.24374	5	0.203112	0.833313
CYB5RL	ENST00000419823	0	1	12	16.382	0.7325	11	0.671469	0.916681
IFNA4	ENST00000421715	0	1	5	6.0671	0.82412	4	0.659294	0.799997
FAM65A	ENST00000422602	0	1	11	56.827	0.19357	10	0.175973	0.909091
KIF26A	ENST00000423312	0	1	13	50.262	0.25865	12	0.238749	0.923058
CHD7	ENST00000423902	0	1	4	140.2	0.02853	3	0.021398	0.750018
SLC52A1	ENST00000424747	0	1	10	12.239	0.81705	9	0.735354	0.900011
AC136604.1	ENST00000425471	0	1	10	9.7382	1.0269	9	0.924195	0.899986
TAPBP	ENST00000426633	0	1	19	23.203	0.81887	18	0.775762	0.947356
GOLGA6L6	ENST00000427390	0	1	20	19.709	1.0148	19	0.964027	0.949967
ZNF837	ENST00000427624	0	1	12	15.021	0.79887	11	0.732308	0.91668
RFX8	ENST00000428343	0	1	17	23.494	0.7236	16	0.681025	0.941162
PLA2G2C	ENST00000429261	0	1	4	7.0172	0.57003	3	0.427521	0.749997
CACTIN	ENST00000429344	0	1	1	35.563	0.028119	0	0	0
NUTM2E	ENST00000429984	0	1	8	5.0945	1.5703	7	1.37403	0.875012
FAM198A	ENST00000430121	0	1	22	20.866	1.0544	21	1.00642	0.954497
NBPF1	ENST00000430580	0	1	35	47.063	0.74369	34	0.722436	0.971421
OR10G8	ENST00000431524	0	1	5	5.8052	0.8613	4	0.689037	0.799997
ZNF598	ENST00000431526	0	1	9	33.351	0.26986	8	0.239873	0.888879
PPP1R9A	ENST00000433360	0	1	21	65.696	0.31966	20	0.304433	0.952364
TTLL8	ENST00000433387	0	1	26	36.091	0.72041	25	0.692693	0.961527
BLOC1S3	ENST00000433642	0	1	3	3.006	0.99799	2	0.665336	0.666676
SYNJ1	ENST00000433931	0	1	18	83.001	0.21686	17	0.204817	0.944466
SCRN1	ENST00000434476	0	1	8	21.315	0.37532	7	0.328407	0.875006
GOLGA6D	ENST00000434739	0	1	10	6.8797	1.4536	9	1.3082	0.89997
ABTB2	ENST00000435224	0	1	13	43.489	0.29893	12	0.275932	0.923065
VRK2	ENST00000435505	0	1	23	30.061	0.76511	22	0.731845	0.956523
SCN4A	ENST00000435607	0	1	16	76.543	0.20903	15	0.195968	0.937513
TOP2B	ENST00000435706	0	1	11	78.473	0.14018	10	0.127432	0.909062
ZNF814	ENST00000435989	0	1	28	31.475	0.88958	27	0.857824	0.964302
C19orf25	ENST00000436106	0	1	3	5.3584	0.55987	2	0.373246	0.666665
ERAP2	ENST00000437043	0	1	46	49.407	0.93104	45	0.910802	0.978263
C11orf68	ENST00000438576	0	1	2	7.0441	0.28393	1	0.141963	0.499992
LRRC15	ENST00000439944	0	1	15	16.16	0.92822	14	0.866337	0.933331
SIGLEC9	ENST00000440804	0	1	11	19.628	0.56043	10	0.509476	0.909081
CCPG1	ENST00000442196	0	1	14	35.672	0.39246	13	0.364431	0.928582
GAGE12J	ENST00000442437	0	1	2	1.5368	1.3014	1	0.650703	0.500002
CPAMD8	ENST00000443236	0	1	56	102.21	0.54788	55	0.538108	0.982164
ZNF276	ENST00000443381	0	1	14	27.058	0.51741	13	0.480449	0.928566
TDRD5	ENST00000444136	0	1	10	53.66	0.18636	9	0.167723	0.899993
CHI3L2	ENST00000445067	0	1	22	21.668	1.0153	21	0.969171	0.954566
MAPKAPK3	ENST00000446044	0	1	18	23.156	0.77732	17	0.734151	0.944464
MUC20	ENST00000447234	0	1	4	10.243	0.39051	3	0.292883	0.750001
SENP6	ENST00000447266	0	1	8	62.115	0.12879	7	0.112694	0.875023
NLRC3	ENST00000448023	0	1	39	41.794	0.93315	38	0.909221	0.974357
C5orf60	ENST00000448248	0	1	11	10.173	1.0813	10	0.982994	0.909086
IRAK4	ENST00000448290	0	1	17	24.588	0.69141	16	0.650724	0.941155
CGB8	ENST00000448456	0	1	3	1.6725	1.7937	2	1.19581	0.666675
ARSG	ENST00000448504	0	1	19	24.765	0.7672	18	0.726832	0.947383
SCN10A	ENST00000449082	0	1	66	75.467	0.87455	65	0.861304	0.984853
PLXNB2	ENST00000449103	0	1	16	90.72	0.17637	15	0.165344	0.937483
PRSS56	ENST00000449534	0	1	10	25.145	0.3977	9	0.357924	0.899985
TRIM10	ENST00000449742	0	1	15	22.177	0.67639	14	0.631285	0.933315
EFCAB3	ENST00000450662	0	1	18	26.217	0.68658	17	0.648434	0.944441
AC037459.4	ENST00000450780	0	1	8	14.547	0.54993	7	0.481199	0.875018
KDM4E	ENST00000450979	0	1	10	18.083	0.55301	9	0.497705	0.899993
MECP2	ENST00000453960	0	1	1	9.3481	0.10697	0	0	0
CTU2	ENST00000453996	0	1	32	29.207	1.0956	31	1.06139	0.968775
GTSE1	ENST00000454366	0	1	14	27.358	0.51174	13	0.475181	0.928559
GPR42	ENST00000454971	0	1	4	8.4589	0.47288	3	0.354656	0.749992
RANGAP1	ENST00000455915	0	1	7	26.34	0.26576	6	0.22779	0.857128
CAND2	ENST00000456430	0	1	28	43.572	0.64262	27	0.619664	0.964277
OR2M3	ENST00000456743	0	1	5	5.967	0.83795	4	0.670354	0.799992
DTHD1	ENST00000456874	0	1	16	29.422	0.5438	15	0.509823	0.937519
APC	ENST00000457016	0	1	12	111.59	0.10754	11	0.0985751	0.916637
DNAJC7	ENST00000457167	0	1	4	31.031	0.12891	3	0.0966775	0.749961
AKR1B15	ENST00000457545	0	1	31	18.543	1.6718	30	1.61786	0.967736
ZNF812	ENST00000457674	0	1	23	14.701	1.5646	22	1.4965	0.956472
ALPK1	ENST00000458497	0	1	39	53.99	0.72235	38	0.703834	0.974367
BAP1	ENST00000460680	0	1	4	32.697	0.12233	3	0.0917515	0.750033
PIGP	ENST00000464265	0	1	5	8.1838	0.61097	4	0.48877	0.799991
CTNNA2	ENST00000466387	0	1	11	43.735	0.25151	10	0.22865	0.909108
CLASP2	ENST00000468888	0	1	9	84.557	0.10644	8	0.0946107	0.888864
DNAJB8	ENST00000469083	0	1	3	5.7622	0.52064	2	0.34709	0.66666
ZBTB20	ENST00000474710	0	1	3	25.122	0.11942	2	0.0796115	0.666651
VWA1	ENST00000476993	0	1	5	9.9687	0.50157	4	0.401256	0.8
VWA3B	ENST00000477737	0	1	55	71.379	0.77053	54	0.756525	0.981824
CNTNAP4	ENST00000478060	0	1	21	60.974	0.34441	20	0.328009	0.952378
AZI2	ENST00000479665	0	1	7	20.655	0.33889	6	0.290487	0.857171
ZNF782	ENST00000481138	0	1	19	26.364	0.72067	18	0.682749	0.947381
UGT1A3	ENST00000482026	0	1	16	18.719	0.85474	15	0.801325	0.937507
ABHD14B	ENST00000483233	0	1	9	8.1087	1.1099	8	0.986595	0.888904
ATP11A	ENST00000487903	0	1	21	70.635	0.2973	20	0.283146	0.952391
FAM208A	ENST00000493960	0	1	11	70.922	0.1551	10	0.141	0.909091
ADAMTS9	ENST00000498707	0	1	36	117.35	0.30677	35	0.298253	0.972237
NUDT16	ENST00000502852	0	1	5	7.2265	0.6919	4	0.553518	0.799998
SH3BP2	ENST00000503393	0	1	20	27.277	0.73322	19	0.696558	0.949998
HARS	ENST00000504156	0	1	14	28.327	0.49423	13	0.458926	0.928568
KIAA1211	ENST00000504228	0	1	16	47.299	0.33828	15	0.317131	0.937482
FBXL7	ENST00000504595	0	1	4	17.683	0.2262	3	0.169654	0.75002
ADAMTS12	ENST00000504830	0	1	40	78.164	0.51175	39	0.498951	0.97499
MIB2	ENST00000505820	0	1	17	44.252	0.38417	16	0.361566	0.94116
CEP192	ENST00000506447	0	1	57	120.56	0.4728	56	0.464499	0.982443
DDX41	ENST00000507955	0	1	18	37.095	0.48523	17	0.458283	0.944465
FNIP1	ENST00000510461	0	1	6	57.461	0.10442	5	0.0870155	0.833323
SH3RF2	ENST00000511217	0	1	24	28.216	0.85058	23	0.81514	0.958335
ETFDH	ENST00000511912	0	1	24	32.926	0.72891	23	0.698536	0.95833
THEGL	ENST00000512175	0	1	15	19.704	0.76128	14	0.710516	0.933317
EXOC3	ENST00000512944	0	1	7	31.07	0.2253	6	0.193112	0.857134
CTC-432M15.3	ENST00000514667	0	1	16	81.037	0.19744	15	0.185101	0.937503
WWP1	ENST00000517970	0	1	8	58.554	0.13663	7	0.119548	0.874975
STMN2	ENST00000518111	0	1	2	12.482	0.16023	1	0.0801154	0.500002
GRIA1	ENST00000518783	0	1	7	43.063	0.16255	6	0.139331	0.857156
SLIT3	ENST00000519560	0	1	18	85.129	0.21144	17	0.199697	0.944461
PCDHGB6	ENST00000520790	0	1	15	27.841	0.53878	14	0.502856	0.933323
WWC1	ENST00000521089	0	1	19	64.161	0.29613	18	0.280544	0.947369
MRPL22	ENST00000523037	0	1	11	14.257	0.77155	10	0.70141	0.909092
KCNB2	ENST00000523207	0	1	3	29.86	0.10047	2	0.0669792	0.666659
CLINT1	ENST00000523908	0	1	7	32.593	0.21477	6	0.184089	0.857143
NWD1	ENST00000524140	0	1	52	63.349	0.82085	51	0.805064	0.980769
CREBZF	ENST00000527447	0	1	3	9.5728	0.31339	2	0.208925	0.666662
AP000708.1	ENST00000527818	0	1	5	6.6203	0.75525	4	0.604202	0.800003
CKAP5	ENST00000529230	0	1	9	103.63	0.086851	8	0.0771977	0.888852
KIAA0754	ENST00000530275	0	1	10	27.655	0.36159	9	0.325438	0.900021
GPR68	ENST00000531499	0	1	8	9.1202	0.87718	7	0.767527	0.874994
TAS2R43	ENST00000531678	0	1	7	8.5677	0.81702	6	0.700305	0.857145
ECHDC1	ENST00000531967	0	1	15	13.757	1.0903	14	1.01766	0.93338
ZNF707	ENST00000532205	0	1	6	14.821	0.40483	5	0.337359	0.833335
USP50	ENST00000532404	0	1	22	16.293	1.3503	21	1.2889	0.954526
RAB40C	ENST00000535977	0	1	5	13.704	0.36486	4	0.291886	0.799993
ZNF324	ENST00000536459	0	1	9	21.531	0.418	8	0.371557	0.888893
IQSEC3	ENST00000538872	0	1	12	44.099	0.27211	11	0.249439	0.916684
FYB	ENST00000540520	0	1	9	38.537	0.23354	8	0.207593	0.888896
VARS2	ENST00000541562	0	1	39	72.909	0.53491	38	0.521198	0.974365
MPDZ	ENST00000541718	0	1	72	97.808	0.73613	71	0.725912	0.986119
LIMS1	ENST00000542845	0	1	7	16.594	0.42185	6	0.361576	0.857121
PRAME	ENST00000543184	0	1	13	18.673	0.6962	12	0.642639	0.923067
DMXL2	ENST00000543779	0	1	14	146.98	0.095252	13	0.0884474	0.928562
LRTM2	ENST00000543818	0	1	1	11.908	0.083977	0	0	0
ZNF641	ENST00000544117	0	1	10	21.455	0.46609	9	0.419483	0.900004
RBM19	ENST00000545145	0	1	28	51.781	0.54074	27	0.521427	0.964284
MACF1	ENST00000545844	0	1	19	324.68	0.058519	18	0.0554392	0.947371
ZAN	ENST00000546292	0	1	101	113.84	0.88718	100	0.878426	0.990133
ANKS1B	ENST00000547776	0	1	7	59.852	0.11695	6	0.100247	0.857181
OR6C68	ENST00000548615	0	1	10	6.3911	1.5647	9	1.40821	0.899986
ZNF727	ENST00000550760	0	1	16	17.257	0.92715	15	0.869212	0.93751
BAZ2A	ENST00000551812	0	1	7	88.909	0.078732	6	0.0674847	0.857145
KRT4	ENST00000551956	0	1	19	26.86	0.70738	18	0.670141	0.947357
TTC6	ENST00000553443	0	1	52	75.622	0.68763	51	0.674407	0.98077
MC1R	ENST00000555147	0	1	13	6.8065	1.9099	12	1.76302	0.923096
MFRP	ENST00000555262	0	1	25	30.092	0.83077	24	0.797554	0.960018
NPC2	ENST00000555619	0	1	5	8.3937	0.59569	4	0.476548	0.799993
PROX2	ENST00000556084	0	1	16	12.835	1.2466	15	1.16868	0.937493
ZFYVE1	ENST00000556143	0	1	8	34.362	0.23282	7	0.203713	0.874982
DCAF8	ENST00000556710	0	1	7	44.641	0.15681	6	0.134406	0.857124
TUBB3	ENST00000556922	0	1	19	24.303	0.7818	18	0.740649	0.947364
BCL2L2-PABPN1	ENST00000557008	0	1	5	18.451	0.27099	4	0.21679	0.799994
RD3L	ENST00000557640	0	1	4	10.025	0.39901	3	0.299252	0.749986
LDLR	ENST00000558518	0	1	39	46.076	0.84643	38	0.824724	0.974356
RGPD1	ENST00000559485	0	1	4	6.2074	0.6444	3	0.483294	0.749991
RP11-324D17.1	ENST00000561084	0	1	4	3.3174	1.2058	3	0.904323	0.749977
SZT2	ENST00000562955	0	1	64	180.26	0.35504	63	0.349495	0.984383
GOLGA8M	ENST00000563027	0	1	20	18.863	1.0603	19	1.00726	0.949979
RP11-20I23.1	ENST00000564543	0	1	11	12.245	0.89834	10	0.81666	0.909077
GOLGA8T	ENST00000569052	0	1	12	8.5467	1.404	11	1.28705	0.9167
CTD-2370N5.3	ENST00000578584	0	1	5	5.7302	0.87257	4	0.698056	0.8
ENGASE	ENST00000579016	0	1	41	40.379	1.0154	40	0.990614	0.97559
RNF213	ENST00000582970	0	1	129	226.59	0.56932	128	0.564897	0.992231
MYH3	ENST00000583535	0	1	52	103.19	0.50394	51	0.494234	0.98074
CCDC159	ENST00000588790	0	1	11	22.382	0.49146	10	0.446788	0.909103
TNNT1	ENST00000588981	0	1	20	21.288	0.93951	19	0.892522	0.949986
TMEM101	ENST00000589334	0	1	6	10.841	0.55345	5	0.461212	0.83334
ZNF573	ENST00000590414	0	1	17	23.912	0.71093	16	0.66912	0.94119
RINL	ENST00000591812	0	1	12	25.06	0.47884	11	0.438947	0.916687
CTD-2207O23.3	ENST00000593531	0	1	14	48.346	0.28958	13	0.268895	0.928569
FCHO1	ENST00000594202	0	1	9	52.434	0.17165	8	0.152573	0.88886
MYO9B	ENST00000595618	0	1	9	97.684	0.092133	8	0.0818967	0.888897
ZNF99	ENST00000596209	0	1	26	30.711	0.8466	25	0.814041	0.961541
CCDC124	ENST00000597436	0	1	3	9.0495	0.33151	2	0.221007	0.666667
CTD-3088G3.8	ENST00000598234	0	1	28	25.444	1.1004	27	1.06115	0.964335
DTNA	ENST00000598334	0	1	10	44.528	0.22458	9	0.20212	0.899991
ZNF628	ENST00000598519	0	1	4	26.567	0.15056	3	0.112922	0.750014
FKSG68	ENST00000599809	0	1	NA	NA	NA	NA	NA	NA
CHMP2A	ENST00000600118	0	1	3	10.039	0.29884	2	0.199223	0.666654
ZNF574	ENST00000600245	0	1	8	27.879	0.28696	7	0.251085	0.874983
ZSCAN18	ENST00000600404	0	1	6	22.648	0.26493	5	0.22077	0.833315
IL12RB1	ENST00000600835	0	1	29	44.836	0.6468	28	0.624498	0.96552
ZNF17	ENST00000601808	0	1	10	20.824	0.48021	9	0.432194	0.90001
DUOX2	ENST00000603300	0	1	83	78.983	1.0509	82	1.0382	0.987913
HADH	ENST00000603302	0	1	9	16.763	0.53689	8	0.477242	0.8889
MGAT4C	ENST00000604798	0	1	9	18.242	0.49337	8	0.438548	0.888883
UGT1A8	ENST00000609767	0	1	16	18.719	0.85474	15	0.801325	0.937507

## Sheet: full_count_per_gene
gene	transcript	Unchanged	Changed missense	Rescued nonsense	Partially changed missense	Gained missense	Gained nonsense	Lost missense	Rescued stop loss	gained_stop_loss
CYP26B1	ENST00000001146	1	0	0	0	0	0	0	0	0
NDUFAF7	ENST00000002125	1	0	0	0	0	0	0	0	0
FUCA2	ENST00000002165	1	0	0	0	0	0	0	0	0
SEMA3F	ENST00000002829	1	0	0	0	0	0	0	0	0
USH1C	ENST00000005226	2	0	0	1	0	0	0	0	0
BAIAP2L1	ENST00000005260	2	1	0	0	0	0	0	0	0
DVL2	ENST00000005340	1	0	0	0	0	0	1	0	0
SPATA20	ENST00000006658	3	3	0	0	0	0	0	0	0
RHBDD2	ENST00000006777	1	0	0	0	0	0	0	0	0
TSR3	ENST00000007390	1	0	0	0	0	0	0	0	0
ITGA3	ENST00000007722	3	0	0	0	0	0	0	0	0
KRT33A	ENST00000007735	1	0	0	0	0	0	0	0	0
TFAP2D	ENST00000008391	1	0	0	0	0	0	0	0	0
CAMK1G	ENST00000009105	2	1	0	0	0	0	0	0	0
FAM76A	ENST00000010299	1	0	1	0	0	0	0	0	0
CPA1	ENST00000011292	1	0	0	0	0	0	0	0	0
RANBP9	ENST00000011619	3	0	0	0	0	0	0	0	0
PPP5C	ENST00000012443	1	0	0	0	0	0	0	0	0
MAP4K5	ENST00000013125	1	0	0	1	0	0	0	0	0
INMT	ENST00000013222	2	1	0	1	0	1	0	0	0
ERCC1	ENST00000013807	3	0	0	0	0	0	0	0	0
COX15	ENST00000016171	2	0	0	0	0	0	0	0	0
XYLT2	ENST00000017003	3	0	0	0	0	0	0	0	0
SLC7A9	ENST00000023064	1	0	0	0	0	0	0	0	0
SLC45A4	ENST00000024061	6	1	0	1	0	0	0	0	0
RB1CC1	ENST00000025008	2	1	0	0	0	0	0	0	0
AKAP11	ENST00000025301	2	2	0	0	0	0	0	0	0
PIGQ	ENST00000026218	2	5	0	1	0	0	0	0	0
CDH17	ENST00000027335	1	0	0	1	0	0	0	0	0
B4GALT7	ENST00000029410	2	2	0	0	0	0	0	0	0
FAM13B	ENST00000033079	1	1	0	0	0	0	0	0	0
CHPF2	ENST00000035307	4	7	0	0	0	0	0	0	0
MYOC	ENST00000037502	1	0	0	0	0	0	0	0	0
TTC17	ENST00000039989	1	0	1	0	0	0	0	0	0
MRI1	ENST00000040663	1	0	0	0	0	0	0	0	0
BOD1L1	ENST00000040738	4	2	1	1	0	0	0	0	0
TARBP1	ENST00000040877	2	1	0	0	0	0	0	0	0
DCN	ENST00000052754	1	0	0	0	0	0	0	0	0
TNFRSF17	ENST00000053243	1	0	0	0	0	0	0	0	0
GRN	ENST00000053867	1	0	0	0	0	0	0	0	0
RFC2	ENST00000055077	1	0	0	0	0	0	0	0	0
PPP1R3F	ENST00000055335	1	0	0	1	0	0	0	0	0
NFE2L3	ENST00000056233	1	0	0	0	0	0	0	0	0
TLL1	ENST00000061240	2	0	1	0	0	1	0	0	0
RELT	ENST00000064780	1	0	0	1	0	0	0	0	0
ADCK2	ENST00000072869	1	0	0	0	0	0	0	0	0
CREB3L3	ENST00000078445	1	0	0	0	0	0	0	0	0
TRPM5	ENST00000155858	1	3	1	1	0	0	0	0	0
AQR	ENST00000156471	1	2	1	2	0	0	0	0	0
ST6GALNAC1	ENST00000156626	1	0	0	0	0	0	0	0	0
ACAP1	ENST00000158762	1	0	1	0	0	0	0	0	0
NOX3	ENST00000159060	2	0	0	0	0	0	0	0	0
ANO8	ENST00000159087	5	1	0	0	0	0	0	0	0
KDM4B	ENST00000159111	2	2	0	0	0	0	0	0	0
ICAM3	ENST00000160262	4	1	0	0	0	0	0	0	0
KIF22	ENST00000160827	2	5	0	0	0	0	0	0	0
PRSS22	ENST00000161006	1	0	0	0	0	0	0	0	0
CEACAM1	ENST00000161559	1	2	0	0	0	0	0	0	0
YTHDC2	ENST00000161863	1	2	0	0	0	0	0	0	0
GOLGA5	ENST00000163416	1	0	0	0	0	0	0	0	0
CELSR3	ENST00000164024	3	6	1	0	0	0	0	0	0
EPHA8	ENST00000166244	1	0	0	0	0	0	0	0	0
KRT14	ENST00000167586	1	1	0	0	0	0	0	0	0
FGF4	ENST00000168712	1	1	0	0	0	0	0	0	0
TIMM21	ENST00000169551	1	0	0	0	0	0	0	0	0
REXO1	ENST00000170168	2	1	1	0	0	0	0	0	0
MKRN2	ENST00000170447	3	0	0	0	0	0	0	0	0
GPATCH1	ENST00000170564	1	6	0	1	0	0	0	0	0
TNS1	ENST00000171887	1	2	1	0	0	0	0	0	0
NGFR	ENST00000172229	1	0	0	0	0	0	0	0	0
MNT	ENST00000174618	1	1	0	0	0	0	0	0	0
PTPN18	ENST00000175756	1	0	0	0	0	0	0	0	0
DRD4	ENST00000176183	1	0	0	0	0	0	0	0	0
STK10	ENST00000176763	1	2	0	0	0	0	0	0	0
C12orf5	ENST00000179259	1	1	0	0	0	0	0	0	0
FGF20	ENST00000180166	2	0	0	0	0	0	0	0	0
MTMR7	ENST00000180173	2	1	0	0	0	0	0	0	0
CPB2	ENST00000181383	1	0	0	0	0	0	0	0	0
CDK13	ENST00000181839	1	1	0	1	0	0	0	0	0
TRAM2	ENST00000182527	1	0	0	0	0	0	0	0	0
ROPN1	ENST00000184183	1	1	0	0	0	0	0	0	0
HEATR6	ENST00000184956	2	1	1	0	0	0	0	0	0
ERLEC1	ENST00000185150	1	0	0	0	0	0	0	0	0
DMRT3	ENST00000190165	2	1	0	0	0	0	0	0	0
GAL3ST2	ENST00000192314	1	0	0	0	0	0	0	0	0
UHRF1BP1	ENST00000192788	2	0	1	0	0	0	0	0	0
SLC13A1	ENST00000194130	1	1	0	0	0	0	0	0	0
PCDHB4	ENST00000194152	1	4	1	0	0	0	0	0	0
PCDHB2	ENST00000194155	2	2	0	1	0	1	0	0	0
STRADB	ENST00000194530	1	1	0	0	0	0	0	0	0
PLOD1	ENST00000196061	2	1	0	0	0	0	0	0	0
ZNF8	ENST00000196548	1	0	0	0	0	0	0	0	0
PILRA	ENST00000198536	1	1	0	1	0	0	0	0	0
RRN3	ENST00000198767	1	0	0	0	0	0	0	0	0
NME8	ENST00000199447	1	3	0	0	0	0	0	0	0
EPDR1	ENST00000199448	1	1	0	0	0	0	0	0	0
RBM22	ENST00000199814	1	0	0	0	0	0	0	0	0
ITGB4	ENST00000200181	5	2	0	0	0	0	0	0	0
PPP1R15A	ENST00000200453	1	0	0	0	0	0	0	0	0
TRIP6	ENST00000200457	1	0	0	0	0	0	0	0	0
TGM6	ENST00000202625	1	2	0	0	0	0	0	0	0
TRMT6	ENST00000203001	2	0	0	0	0	0	0	0	0
UQCRC1	ENST00000203407	1	0	0	1	0	0	0	0	0
GMIP	ENST00000203556	1	2	0	0	0	0	0	0	0
OTUB2	ENST00000203664	1	0	0	0	0	0	0	0	0
TFAP4	ENST00000204517	1	0	0	0	0	0	0	0	0
SPG21	ENST00000204566	1	0	0	0	0	0	0	0	0
GOLGA3	ENST00000204726	1	5	1	0	0	0	0	0	0
GLG1	ENST00000205061	1	0	0	1	0	0	0	0	0
DLL3	ENST00000205143	3	1	0	0	0	0	0	0	0
AASDH	ENST00000205214	1	4	0	0	0	1	0	0	0
ABCC6	ENST00000205557	3	4	0	1	0	0	0	0	0
MYO15A	ENST00000205890	4	6	0	1	0	1	0	0	0
APOH	ENST00000205948	1	0	0	0	0	0	0	0	0
CCDC80	ENST00000206423	2	1	0	0	0	0	1	0	0
UNC13D	ENST00000207549	1	1	0	0	0	0	0	0	0
XYLB	ENST00000207870	2	2	0	0	0	0	0	0	0
OR1I1	ENST00000209540	1	5	0	0	0	0	0	0	0
ADH1A	ENST00000209668	1	1	0	0	0	0	0	0	0
KRT23	ENST00000209718	1	0	0	0	0	0	0	0	0
TPSD1	ENST00000211076	2	2	0	0	0	0	0	0	0
ZNF184	ENST00000211936	2	1	0	0	0	0	0	0	0
TGFBR3	ENST00000212355	1	0	0	1	0	0	0	0	0
MZF1	ENST00000215057	2	1	0	0	0	0	0	0	0
OCEL1	ENST00000215061	1	0	0	0	0	0	0	0	0
FGF22	ENST00000215530	1	0	0	0	0	0	0	0	0
TECR	ENST00000215567	1	1	0	0	0	0	0	0	0
MISP	ENST00000215582	2	2	0	0	0	0	0	0	0
GADD45B	ENST00000215631	1	1	0	0	0	0	0	0	0
MAPK12	ENST00000215659	2	0	1	1	0	0	0	0	0
SERPIND1	ENST00000215727	1	0	0	0	0	0	0	0	0
LZTR1	ENST00000215739	1	1	0	0	0	0	0	0	0
MMP11	ENST00000215743	2	3	0	0	0	0	0	0	0
SEC14L3	ENST00000215812	1	1	0	0	0	0	0	0	0
MORC2	ENST00000215862	1	1	0	0	0	0	0	0	0
SLC25A1	ENST00000215882	1	1	0	0	0	0	0	0	0
PLA2G3	ENST00000215885	1	0	0	0	0	0	0	0	0
RHBDD3	ENST00000216085	1	0	0	0	0	0	0	0	0
APOBEC3D	ENST00000216099	1	2	0	0	0	0	0	0	0
RASL10A	ENST00000216101	1	2	0	0	0	0	0	0	0
HMGXB4	ENST00000216106	1	0	0	0	0	0	0	0	0
NIPSNAP1	ENST00000216121	1	0	0	0	0	0	0	0	0
MCM5	ENST00000216122	1	1	0	0	0	0	0	0	0
TTLL12	ENST00000216129	1	2	0	0	0	0	0	0	0
ACR	ENST00000216139	1	0	0	0	0	0	0	0	0
CABP7	ENST00000216144	1	0	0	0	0	0	0	0	0
TAB1	ENST00000216160	1	1	0	0	0	0	0	0	0
PNPLA3	ENST00000216180	1	2	0	0	0	0	0	0	0
MYH9	ENST00000216181	6	2	0	0	0	0	0	0	0
ADSL	ENST00000216194	1	0	0	0	0	0	0	0	0
UPK3A	ENST00000216211	4	0	1	0	0	0	0	0	0
ACO2	ENST00000216254	1	1	0	0	0	0	0	0	0
ZBED4	ENST00000216268	5	0	0	0	0	0	0	0	0
NID2	ENST00000216286	4	6	0	0	0	0	0	0	0
SUPT16H	ENST00000216297	1	2	1	0	0	0	0	0	0
GZMH	ENST00000216338	1	0	0	0	0	0	0	0	0
GZMB	ENST00000216341	1	1	0	0	0	0	0	0	0
PYGL	ENST00000216392	2	0	0	0	0	0	0	0	0
TMED8	ENST00000216468	1	1	0	0	0	0	0	0	0
SAMD15	ENST00000216471	1	0	1	0	0	0	0	0	0
RIN3	ENST00000216487	3	3	0	0	0	0	0	0	0
ALKBH1	ENST00000216489	3	0	0	0	0	0	0	0	0
CHGA	ENST00000216492	1	2	1	0	0	0	0	0	0
BDKRB1	ENST00000216629	1	0	0	0	0	0	0	0	0
VRK1	ENST00000216639	1	1	0	0	0	0	0	0	0
PCK2	ENST00000216780	1	1	0	0	0	0	0	0	0
NFKBIA	ENST00000216797	1	0	0	0	0	0	0	0	0
PNN	ENST00000216832	1	1	0	0	0	0	0	0	0
CYP24A1	ENST00000216862	1	0	0	0	0	0	0	0	0
PYGB	ENST00000216962	2	1	0	0	0	0	0	0	0
MYBL2	ENST00000217026	1	0	0	1	0	0	0	0	0
R3HDML	ENST00000217043	1	0	0	0	0	0	0	0	0
SALL4	ENST00000217086	2	1	0	0	0	0	0	0	0
CTSZ	ENST00000217131	1	1	0	0	0	0	0	0	0
SLCO4A1	ENST00000217159	1	0	0	0	0	0	0	0	0
BIRC7	ENST00000217169	2	0	0	0	0	0	0	0	0
PTK6	ENST00000217185	1	0	1	0	0	0	0	0	0
SRMS	ENST00000217188	1	3	0	0	0	0	0	0	0
TRIB3	ENST00000217233	1	1	0	0	0	0	0	0	0
SLC52A3	ENST00000217254	1	0	0	0	0	0	0	0	0
FERMT1	ENST00000217289	1	0	1	0	0	0	0	0	0
TLDC2	ENST00000217320	2	0	0	0	0	1	0	0	0
SNTA1	ENST00000217381	1	0	0	0	0	0	0	0	0
PIGU	ENST00000217446	2	0	0	0	0	0	0	0	0
TXNL1	ENST00000217515	1	0	0	0	0	0	0	0	0
RNF125	ENST00000217740	1	0	0	0	0	0	0	0	0
MXRA5	ENST00000217939	3	3	0	0	0	0	0	0	0
TBL1X	ENST00000217964	1	0	0	0	0	0	0	0	0
GUCY2F	ENST00000218006	1	2	0	0	0	0	0	0	0
ATP1B4	ENST00000218008	1	0	0	0	0	0	0	0	0
TLR8	ENST00000218032	1	1	0	0	0	0	0	0	0
PQBP1	ENST00000218224	1	0	0	0	0	0	0	0	0
PCSK1N	ENST00000218230	1	0	0	0	0	0	0	0	0
RAB40AL	ENST00000218249	2	0	0	1	1	0	0	0	0
GPR50	ENST00000218316	1	0	0	0	0	0	0	0	0
ATP12A	ENST00000218548	2	1	0	0	0	0	0	0	0
NDFIP2	ENST00000218652	1	1	0	0	0	0	0	0	0
SGCG	ENST00000218867	2	1	0	0	0	0	0	0	0
NTHL1	ENST00000219066	1	2	0	0	0	0	0	0	0
ORC6	ENST00000219097	1	0	0	0	0	0	0	0	0
CCL22	ENST00000219235	1	0	0	0	0	0	0	0	0
POLR2C	ENST00000219252	1	0	0	0	0	0	0	0	0
NME3	ENST00000219302	1	0	0	0	0	0	0	0	0
PSMD7	ENST00000219313	1	1	0	0	0	0	0	0	0
SETD6	ENST00000219315	2	1	0	0	0	0	0	0	0
PDIA2	ENST00000219406	1	1	0	0	0	0	0	0	0
USP10	ENST00000219473	1	1	0	0	0	0	0	0	0
TSC2	ENST00000219476	2	0	0	0	0	0	2	0	0
ZNF500	ENST00000219478	2	3	0	0	0	0	0	0	0
NME4	ENST00000219479	1	1	0	0	0	0	0	0	0
MEFV	ENST00000219596	6	0	0	0	0	1	0	0	0
CRYM	ENST00000219599	1	0	1	0	0	0	0	0	0
CAPN15	ENST00000219611	4	0	0	0	0	0	0	0	0
USP31	ENST00000219689	2	0	0	1	0	0	0	0	0
MGA	ENST00000219905	2	3	0	0	0	0	0	0	0
AQP9	ENST00000219919	2	0	0	0	0	0	0	0	0
MTFMT	ENST00000220058	1	0	0	0	0	0	0	0	0
CTSH	ENST00000220166	1	1	0	0	0	0	0	0	0
GABPB1	ENST00000220429	1	0	0	0	0	0	0	0	0
VPS18	ENST00000220509	2	1	1	0	0	0	0	0	0
FDFT1	ENST00000220584	2	0	0	0	0	0	0	0	0
PAG1	ENST00000220597	1	0	0	0	0	0	0	0	0
TG	ENST00000220616	3	4	1	1	0	0	0	0	0
BRF2	ENST00000220659	1	1	0	0	0	0	0	0	0
ZFAND1	ENST00000220669	1	1	0	0	0	0	0	0	0
RP1	ENST00000220676	3	3	0	0	0	0	0	0	0
MTMR9	ENST00000221086	2	1	0	0	1	0	0	0	0
TNFRSF10A	ENST00000221132	1	1	0	0	0	0	1	0	0
NEFM	ENST00000221166	1	1	0	0	0	0	0	0	0
STXBP2	ENST00000221283	2	0	0	0	0	0	0	0	0
CYP4F3	ENST00000221307	2	0	0	0	0	0	0	0	0
FCGBP	ENST00000221347	17	10	1	0	0	1	0	0	0
DHDH	ENST00000221403	2	0	0	0	0	0	0	0	0
KCNA7	ENST00000221444	4	1	0	1	0	0	0	0	0
CLASRP	ENST00000221455	1	0	0	0	0	0	0	0	0
RNASEH2A	ENST00000221486	1	2	0	0	0	0	0	0	0
AMH	ENST00000221496	2	0	0	0	0	0	0	0	0
TBC1D17	ENST00000221543	2	2	0	1	0	0	0	0	0
AES	ENST00000221561	1	0	0	0	0	0	0	0	0
KIR3DX1	ENST00000221567	2	0	0	0	0	1	0	0	0
FIZ1	ENST00000221665	1	1	0	0	0	0	0	0	0
FSD1	ENST00000221856	2	0	0	0	0	0	0	0	0
APLP1	ENST00000221891	2	0	0	0	0	0	0	0	0
CCDC9	ENST00000221922	2	1	0	1	0	0	0	0	0
TGFB1	ENST00000221930	1	1	0	0	0	0	0	0	0
CEACAM4	ENST00000221954	1	2	0	0	0	0	0	0	0
NKG7	ENST00000221978	2	0	0	0	0	0	0	0	0
ZNRF4	ENST00000222033	1	4	0	0	0	0	0	0	0
HAS1	ENST00000222115	4	1	0	0	0	0	0	0	0
EPOR	ENST00000222139	1	1	1	0	0	0	0	0	0
RASIP1	ENST00000222145	3	1	0	1	0	0	0	0	0
GCDH	ENST00000222214	1	2	0	1	0	1	0	0	0
DNASE2	ENST00000222219	1	1	0	0	0	0	0	0	0
LENG1	ENST00000222224	1	1	0	0	0	0	0	0	0
SLC5A5	ENST00000222248	1	0	0	0	0	0	0	0	0
PIK3R2	ENST00000222254	3	1	0	0	0	0	0	0	0
KMT2B	ENST00000222270	3	1	0	1	0	0	0	0	0
TMEM147	ENST00000222284	1	0	0	0	0	0	0	0	0
GAPDHS	ENST00000222286	1	0	0	0	0	0	0	0	0
SIPA1L3	ENST00000222345	1	3	1	0	0	0	0	0	0
ABCF2	ENST00000222388	3	0	0	0	0	0	0	0	0
LAMB1	ENST00000222399	1	3	2	0	0	0	0	0	0
WNT16	ENST00000222462	1	1	0	0	0	0	0	0	0
CPA2	ENST00000222481	1	1	0	0	0	0	0	0	0
CPA4	ENST00000222482	2	1	0	0	0	0	0	0	0
NAMPT	ENST00000222553	1	0	0	0	0	0	0	0	0
PON2	ENST00000222572	1	1	0	0	0	0	0	0	0
HBP1	ENST00000222574	1	2	0	0	0	0	0	0	0
LFNG	ENST00000222725	1	1	0	0	0	0	0	0	0
TSPAN12	ENST00000222747	1	0	0	0	0	0	0	0	0
CHN2	ENST00000222792	2	0	0	0	0	0	0	0	0
ABHD11	ENST00000222800	1	1	0	0	0	0	0	0	0
STX1A	ENST00000222812	1	1	0	0	0	0	0	0	0
SNX8	ENST00000222990	1	0	0	0	0	0	0	0	0
PCOLCE	ENST00000223061	2	0	0	0	0	0	0	0	0
MOGAT3	ENST00000223114	1	0	0	0	0	0	0	0	0
PLOD3	ENST00000223127	2	0	0	0	0	0	0	0	0
MYL10	ENST00000223167	2	0	0	0	0	0	0	0	0
CEP41	ENST00000223208	1	0	0	0	0	0	0	0	0
ZNF862	ENST00000223210	1	1	0	0	0	0	0	0	0
GIMAP2	ENST00000223293	2	1	0	0	0	0	0	0	0
MRPL32	ENST00000223324	1	1	0	0	0	0	0	0	0
AEBP1	ENST00000223357	3	4	1	0	0	0	0	0	0
CLIP2	ENST00000223398	1	4	0	0	0	0	0	0	0
ZNF688	ENST00000223459	1	0	0	0	0	0	0	0	0
C5	ENST00000223642	1	2	0	0	0	0	0	0	0
TNFSF8	ENST00000223795	1	0	0	0	0	0	0	0	0
SETX	ENST00000224140	1	3	0	1	0	0	0	0	0
C8G	ENST00000224181	3	0	0	1	0	0	0	0	0
RBP3	ENST00000224600	1	2	0	0	0	0	0	0	0
GDF10	ENST00000224605	2	1	0	0	0	0	0	0	0
DNAJC12	ENST00000225171	1	0	0	0	0	0	0	0	0
TBC1D12	ENST00000225235	2	2	0	0	0	0	0	0	0
ST6GALNAC2	ENST00000225276	1	1	0	0	0	0	0	0	0
DHX33	ENST00000225296	1	0	0	0	0	0	0	0	0
EPX	ENST00000225371	1	1	1	0	0	0	0	0	0
NUFIP2	ENST00000225388	1	0	0	0	0	0	0	0	0
AATF	ENST00000225402	1	1	0	0	0	0	0	0	0
CWC25	ENST00000225428	1	0	0	0	0	0	0	0	0
GOSR2	ENST00000225567	2	1	0	0	0	0	0	0	0
CPD	ENST00000225719	1	0	0	0	0	0	0	0	0
HNF1B	ENST00000225893	1	0	0	0	0	0	0	0	0
KRT32	ENST00000225899	3	3	1	0	0	0	0	0	0
NAGLU	ENST00000225927	2	0	0	0	0	0	0	0	0
COL1A1	ENST00000225964	1	0	0	0	0	0	0	0	0
HDAC5	ENST00000225983	1	1	1	0	0	0	0	0	0
MYH1	ENST00000226207	1	4	0	0	0	0	0	0	0
LAP3	ENST00000226299	1	0	0	0	0	0	0	0	0
AFM	ENST00000226355	1	2	0	0	0	0	0	0	0
CWH43	ENST00000226432	1	0	0	0	0	0	0	0	0
NFKB1	ENST00000226574	1	0	0	0	0	0	0	0	0
WFS1	ENST00000226760	9	6	0	0	0	0	0	0	0
GAR1	ENST00000226796	1	0	0	0	0	0	0	0	0
FRG1	ENST00000226798	1	0	0	0	0	0	0	0	0
FAM149A	ENST00000227065	2	2	0	0	0	0	0	0	0
CD82	ENST00000227155	2	1	0	1	0	0	0	0	0
DBX1	ENST00000227256	1	0	0	0	0	0	0	0	0
PUS3	ENST00000227474	1	1	0	0	0	0	0	0	0
TMEM109	ENST00000227525	1	1	0	0	0	0	0	0	0
APOC3	ENST00000227667	1	0	0	0	0	0	0	0	0
IL10RA	ENST00000227752	2	1	0	0	0	0	0	0	0
GALNT18	ENST00000227756	1	0	0	0	0	0	0	0	0
PDHX	ENST00000227868	2	0	0	0	0	0	0	0	0
DGAT2	ENST00000228027	1	0	1	0	0	0	0	0	0
YBX3	ENST00000228251	1	1	0	0	0	0	0	0	0
SART3	ENST00000228284	1	2	0	0	0	0	0	0	0
POLR3B	ENST00000228347	1	0	0	0	0	0	0	0	0
CD69	ENST00000228434	1	0	0	0	0	0	0	0	0
PRDM4	ENST00000228437	1	0	0	0	0	0	0	0	0
DAO	ENST00000228476	1	0	0	0	0	0	0	0	0
CSRNP2	ENST00000228515	2	0	0	1	0	0	0	0	0
SYT10	ENST00000228567	1	0	0	0	0	0	0	0	0
MYF5	ENST00000228644	1	0	0	0	0	0	0	0	0
GLI1	ENST00000228682	1	1	0	0	0	0	0	0	0
PPM1H	ENST00000228705	1	2	0	0	0	0	0	0	0
PRR4	ENST00000228811	1	0	1	0	0	0	0	0	0
PARP11	ENST00000228820	1	0	1	0	0	0	0	0	0
FGF6	ENST00000228837	5	0	0	0	0	0	0	0	0
RAD51AP1	ENST00000228843	1	0	0	0	0	0	0	0	0
GPRC5D	ENST00000228887	2	0	0	0	0	0	0	0	0
LTBR	ENST00000228918	1	0	0	0	0	0	0	0	0
OAS3	ENST00000228928	2	4	0	0	0	0	0	0	0
ARHGDIB	ENST00000228945	1	0	0	1	0	0	0	0	0
FZD10	ENST00000229030	1	3	0	0	0	0	0	0	0
MRPL51	ENST00000229238	1	0	0	0	0	0	0	0	0
TPI1	ENST00000229270	1	1	0	0	0	0	0	0	0
C12orf57	ENST00000229281	2	0	0	0	0	0	0	0	0
APOBEC1	ENST00000229304	1	0	0	0	0	0	0	0	0
NANOG	ENST00000229307	2	0	0	0	0	0	0	0	0
CMAS	ENST00000229329	1	0	0	0	0	0	0	0	0
HINT3	ENST00000229633	1	0	0	0	0	0	0	0	0
ULBP1	ENST00000229708	1	0	0	2	0	0	0	0	0
SLC44A4	ENST00000229729	1	1	0	1	0	0	0	0	0
FANCE	ENST00000229769	2	0	0	0	0	0	0	0	0
HLA-DOA	ENST00000229829	1	0	0	0	0	0	0	0	0
B3GAT2	ENST00000230053	1	0	0	0	0	0	0	0	0
ZBTB24	ENST00000230122	1	0	0	0	0	0	0	0	0
UNC93A	ENST00000230256	1	1	0	1	0	0	0	0	0
C6orf118	ENST00000230301	2	1	0	0	0	0	0	0	0
TFEB	ENST00000230323	3	1	0	0	1	0	0	0	0
PRPH2	ENST00000230381	1	0	0	1	0	0	0	0	0
EXOC2	ENST00000230449	2	1	0	0	0	0	0	0	0
LAMA4	ENST00000230538	2	7	0	0	0	0	0	0	0
MEP1A	ENST00000230588	1	1	0	0	0	0	0	0	0
SKIV2L2	ENST00000230640	1	3	0	0	0	0	0	0	0
GHR	ENST00000230882	3	2	0	0	0	0	0	0	0
SLC4A9	ENST00000230993	1	3	0	0	0	0	0	0	0
LOX	ENST00000231004	1	1	0	0	0	0	0	0	0
PCDHB3	ENST00000231130	6	2	0	3	0	0	0	0	0
PCDHB5	ENST00000231134	4	4	0	0	0	0	0	0	0
PCDHB6	ENST00000231136	5	1	0	0	0	0	0	0	0
PCDHB7	ENST00000231137	3	2	1	0	0	0	0	0	0
PCDHB15	ENST00000231173	6	2	1	1	0	0	0	0	0
GRM6	ENST00000231188	4	1	0	0	0	0	0	0	0
THG1L	ENST00000231198	1	1	0	0	0	0	0	0	0
AGXT2	ENST00000231420	2	1	0	1	0	1	0	0	0
ST8SIA4	ENST00000231461	2	1	0	0	0	0	0	0	0
PCDH12	ENST00000231484	5	3	0	0	0	0	0	0	0
NR3C1	ENST00000231509	1	1	0	0	0	0	0	0	0
RARS	ENST00000231572	1	1	0	0	0	0	0	0	0
SLC7A14	ENST00000231706	1	1	1	0	0	0	0	0	0
EHHADH	ENST00000231887	1	1	0	0	0	0	0	0	0
HRG	ENST00000232003	1	1	1	0	0	0	0	0	0
GNAT1	ENST00000232461	1	1	0	0	0	0	0	0	0
GNB4	ENST00000232564	2	0	1	0	0	0	0	0	0
MORC1	ENST00000232603	1	1	0	0	0	0	0	0	0
ABTB1	ENST00000232744	1	1	0	0	0	0	0	0	0
HEMK1	ENST00000232854	1	0	0	0	0	0	0	0	0
ZBTB47	ENST00000232974	4	1	0	0	0	0	0	0	0
HEATR5B	ENST00000233099	1	6	0	0	0	0	0	0	0
MSH2	ENST00000233146	1	0	0	0	0	0	0	0	0
NCK2	ENST00000233154	1	0	0	0	0	0	0	0	0
SLC11A1	ENST00000233202	1	1	0	0	0	0	0	0	0
APOB	ENST00000233242	4	7	0	3	0	0	0	0	0
TTL	ENST00000233336	1	0	0	0	0	0	0	0	0
WBP1	ENST00000233615	3	0	0	0	0	0	0	0	0
MOGS	ENST00000233616	1	3	0	0	0	0	0	0	0
IGFBP5	ENST00000233813	1	0	0	0	0	0	0	0	0
GGCX	ENST00000233838	1	2	0	0	1	0	0	0	0
NEU2	ENST00000233840	1	0	0	0	0	0	0	0	0
WNT6	ENST00000233948	1	0	0	0	0	0	0	0	0
IL1RL1	ENST00000233954	2	0	0	1	0	0	0	0	0
AZU1	ENST00000233997	1	0	0	0	0	0	0	0	0
PROC	ENST00000234071	1	0	0	0	0	0	0	0	0
GORASP2	ENST00000234160	1	0	0	0	0	0	0	0	0
CEBPZ	ENST00000234170	1	1	0	0	0	0	0	0	0
RMDN2	ENST00000234195	2	1	1	0	0	0	0	0	0
GRIN3B	ENST00000234389	4	1	1	0	0	0	0	0	0
ATP6V1B1	ENST00000234396	2	0	0	0	0	0	0	0	0
MSH6	ENST00000234420	1	4	0	0	0	0	0	0	0
CLCA1	ENST00000234701	1	1	1	2	0	0	0	0	0
BCL9	ENST00000234739	3	0	0	0	0	0	0	0	0
TPSG1	ENST00000234798	1	1	1	1	0	0	0	0	0
MFN2	ENST00000235329	1	0	0	0	0	0	0	0	0
PRAMEF10	ENST00000235347	2	5	0	0	0	0	0	0	0
PRAMEF4	ENST00000235349	1	6	0	1	0	0	0	0	0
PRDM2	ENST00000235372	4	3	0	1	0	0	0	0	0
WARS2	ENST00000235521	2	1	0	0	0	0	0	0	0
LEPRE1	ENST00000236040	2	1	0	0	0	0	0	0	0
FMO6P	ENST00000236166	3	0	0	1	0	0	0	0	0
SLC8A2	ENST00000236877	1	2	0	0	0	0	0	0	0
FASTKD2	ENST00000236980	1	0	0	0	0	0	0	0	0
FILIP1	ENST00000237172	1	1	0	0	0	0	0	0	0
PMFBP1	ENST00000237353	1	1	0	0	0	0	0	0	0
FAM47E-STBD1	ENST00000237642	2	0	0	0	0	0	0	0	0
RARRES1	ENST00000237696	1	1	1	0	0	0	0	0	0
C2orf43	ENST00000237822	1	0	0	0	0	0	0	0	0
FKBP15	ENST00000238256	4	2	0	0	0	0	0	0	0
ACOT2	ENST00000238651	1	6	0	0	0	0	0	0	0
FLVCR2	ENST00000238667	1	1	0	0	0	0	0	0	0
TMEM214	ENST00000238788	1	1	0	1	0	0	0	0	0
HOXB1	ENST00000239174	3	3	0	0	0	0	0	0	0
DUSP1	ENST00000239223	1	0	0	0	0	0	0	0	0
INSL4	ENST00000239316	1	1	0	0	0	1	0	0	0
ARAP3	ENST00000239440	2	1	0	0	0	0	0	0	0
PCDHB8	ENST00000239444	6	6	1	1	0	0	1	0	0
PCDHB10	ENST00000239446	2	5	0	1	1	0	0	0	0
PCDHB14	ENST00000239449	3	1	0	0	0	0	0	0	0
PCDHB12	ENST00000239450	4	2	0	0	0	0	0	0	0
PRRX1	ENST00000239461	1	0	0	0	0	0	0	0	0
TNN	ENST00000239462	2	4	0	2	0	0	0	0	0
TTLL2	ENST00000239587	3	0	0	1	0	0	0	0	0
ALG5	ENST00000239891	1	0	0	1	0	0	0	0	0
EGR1	ENST00000239938	1	1	0	0	0	0	0	0	0
FZD3	ENST00000240093	1	0	0	0	0	0	0	0	0
DUSP4	ENST00000240100	2	2	0	0	0	0	0	0	0
SORBS3	ENST00000240123	2	1	1	0	0	0	0	0	0
PRAMEF2	ENST00000240189	4	3	0	2	0	0	0	0	0
TBX4	ENST00000240335	1	1	0	0	0	0	0	0	0
TEX14	ENST00000240361	1	1	0	0	0	0	0	0	0
ZNF141	ENST00000240499	1	0	0	0	0	0	0	0	0
TSHZ3	ENST00000240587	2	0	0	0	0	0	0	0	0
TAS2R8	ENST00000240615	1	0	0	1	0	0	0	0	0
TAS2R9	ENST00000240691	1	0	0	0	0	0	0	0	0
TFG	ENST00000240851	1	0	0	0	0	0	0	0	0
MAPK8IP1	ENST00000241014	1	3	0	1	0	0	0	0	0
PEX16	ENST00000241041	1	0	0	0	0	0	0	0	0
TNFSF10	ENST00000241261	2	0	0	0	0	0	0	0	0
CPXM2	ENST00000241305	2	0	1	0	0	0	0	0	0
CSMD2	ENST00000241312	2	2	0	1	0	0	0	0	0
ACVR2A	ENST00000241416	1	0	0	0	0	0	0	0	0
POLK	ENST00000241436	1	0	0	1	0	0	0	0	0
FLT3	ENST00000241453	1	1	0	0	0	0	0	0	0
AHR	ENST00000242057	1	3	0	1	0	0	0	0	0
NT5C3A	ENST00000242210	1	2	0	0	0	0	0	0	0
TAF1L	ENST00000242310	2	1	0	0	0	1	0	0	0
SRGN	ENST00000242465	1	1	0	0	0	0	0	0	0
EGR2	ENST00000242480	1	0	0	0	0	0	0	0	0
FAM149B1	ENST00000242505	1	1	0	0	0	0	0	0	0
ACADS	ENST00000242592	4	0	0	0	0	0	0	0	0
SSPN	ENST00000242729	1	0	0	0	0	0	0	0	0
CD97	ENST00000242786	2	2	0	0	0	0	0	0	0
ATP7B	ENST00000242839	3	1	0	0	0	0	0	0	0
LRP1	ENST00000243077	2	2	0	0	0	0	0	0	0
FAAH	ENST00000243167	1	1	0	0	0	0	0	0	0
RIF1	ENST00000243326	3	3	1	1	0	0	0	0	0
TTC21B	ENST00000243344	2	1	0	0	0	0	0	0	0
NMI	ENST00000243346	1	0	0	0	0	0	0	0	0
C4BPB	ENST00000243611	1	0	0	0	0	0	0	0	0
ZNF350	ENST00000243644	2	0	1	0	0	0	0	0	0
RAB38	ENST00000243662	2	0	0	0	0	0	0	0	0
GPR83	ENST00000243673	2	1	0	0	0	1	0	0	0
CHPF	ENST00000243776	3	2	1	0	0	0	0	0	0
WFDC3	ENST00000243938	2	0	0	0	0	0	0	0	0
SRSF6	ENST00000244020	1	0	0	0	0	0	0	0	0
PTGIS	ENST00000244043	1	0	0	0	0	0	0	0	0
PEPD	ENST00000244137	1	1	0	0	0	0	0	0	0
LIPE	ENST00000244289	1	1	0	1	0	0	0	0	0
PSG1	ENST00000244296	3	3	0	3	0	0	0	0	0
DST	ENST00000244364	2	3	2	2	0	0	0	0	0
BTN1A1	ENST00000244513	1	4	0	0	0	0	0	0	0
HIST1H1D	ENST00000244534	5	0	0	0	0	0	0	0	0
AARS2	ENST00000244571	4	2	1	0	0	0	0	0	0
HIST1H1A	ENST00000244573	2	0	0	0	0	0	0	0	0
TBCC	ENST00000244625	1	0	0	0	0	0	0	0	0
APOBEC2	ENST00000244669	1	0	0	0	0	0	0	0	0
SOX4	ENST00000244745	1	2	0	0	0	0	0	0	0
SSR1	ENST00000244763	1	0	0	0	0	0	0	0	0
ATXN1	ENST00000244769	1	0	0	0	0	0	0	0	0
SH3TC1	ENST00000245105	8	3	0	0	0	0	0	0	0
MT2A	ENST00000245185	1	0	0	0	0	0	0	0	0
SPHK2	ENST00000245222	3	1	0	0	0	0	0	0	0
SLC10A2	ENST00000245312	2	1	0	0	0	0	0	0	0
SLC22A5	ENST00000245407	2	2	0	0	0	0	0	0	0
IRF1	ENST00000245414	1	0	0	0	0	0	0	0	0
PTGER2	ENST00000245457	1	0	0	0	0	0	0	0	0
MYH2	ENST00000245503	1	1	0	0	0	0	0	0	0
MRPS7	ENST00000245539	1	0	0	0	0	0	0	0	0
GGA3	ENST00000245541	1	1	0	0	0	0	0	0	0
NUP85	ENST00000245544	1	0	0	0	0	0	0	0	0
MSTO1	ENST00000245564	1	0	0	0	0	0	0	0	0
MBOAT7	ENST00000245615	5	0	0	0	0	1	0	0	0
LILRB3	ENST00000245620	7	8	1	2	0	0	0	0	0
ZBTB46	ENST00000245663	1	1	0	0	0	0	0	0	0
PSD4	ENST00000245796	1	0	0	0	0	0	0	0	0
SH2D3A	ENST00000245908	1	3	0	2	0	0	0	0	0
RTN2	ENST00000245923	1	0	0	1	0	0	0	0	0
SYMPK	ENST00000245934	1	2	0	0	0	0	0	0	0
C20orf26	ENST00000245957	2	3	0	1	0	1	0	0	0
CDC25B	ENST00000245960	1	1	0	0	0	0	0	0	0
CD93	ENST00000246006	2	2	0	0	0	0	0	0	0
CST8	ENST00000246012	1	1	0	0	0	0	0	0	0
LAMP5	ENST00000246070	1	0	0	0	0	0	0	0	0
TCF15	ENST00000246080	1	1	0	0	0	0	0	0	0
TLE6	ENST00000246112	1	2	0	0	0	0	0	0	0
NECAB3	ENST00000246190	1	0	0	0	0	0	0	0	0
CAPNS1	ENST00000246533	1	2	0	0	0	0	0	0	0
UBA2	ENST00000246548	2	0	0	0	0	0	0	0	0
COX6B1	ENST00000246554	1	0	0	0	0	0	0	0	0
KRT13	ENST00000246635	1	2	0	0	0	0	0	0	0
KRT9	ENST00000246662	1	3	0	0	0	0	0	0	0
NR1D1	ENST00000246672	2	1	0	0	0	0	0	0	0
TSKS	ENST00000246801	2	1	0	0	0	0	0	0	0
GLTSCR2	ENST00000246802	1	0	0	0	0	0	0	0	0
FLRT1	ENST00000246841	1	2	0	0	0	0	0	0	0
SBDS	ENST00000246868	1	0	0	0	0	0	0	0	0
DNASE1	ENST00000246949	1	0	0	0	0	0	0	0	0
DDX49	ENST00000247003	1	1	1	0	0	0	0	0	0
L3HYPDH	ENST00000247194	1	1	0	0	0	0	0	0	0
PLEKHG3	ENST00000247226	2	3	0	1	0	0	0	0	0
EVI2A	ENST00000247270	2	1	1	0	0	0	0	0	0
OMG	ENST00000247271	1	1	0	0	0	0	0	0	0
CTAG2	ENST00000247306	3	3	0	0	0	0	0	0	0
PYCARD	ENST00000247470	1	1	0	0	0	0	0	0	0
ABHD8	ENST00000247706	2	2	1	0	0	0	0	0	0
HELB	ENST00000247815	1	1	0	0	0	0	0	0	0
TAS2R3	ENST00000247879	1	0	0	0	0	0	0	0	0
ZNF777	ENST00000247930	1	1	0	0	0	0	0	0	0
FBXL12	ENST00000247977	1	1	0	0	0	0	0	0	0
KIF17	ENST00000247986	2	0	0	1	0	0	0	0	0
KLF2	ENST00000248071	1	0	0	0	0	0	0	0	0
OR7C2	ENST00000248072	1	0	0	0	0	0	0	0	0
TICAM1	ENST00000248244	2	1	0	0	0	0	0	0	0
MON1B	ENST00000248248	1	0	0	0	0	0	0	0	0
METTL25	ENST00000248306	1	0	1	0	0	0	0	0	0
OR1E2	ENST00000248384	1	2	0	0	0	0	0	0	0
PTPN12	ENST00000248594	1	0	0	0	0	0	0	0	0
FGL2	ENST00000248598	1	1	0	1	0	0	0	0	0
STYXL1	ENST00000248600	1	1	0	0	0	0	0	0	0
TUBGCP6	ENST00000248846	6	1	0	0	0	0	0	0	0
DGCR6L	ENST00000248879	1	0	0	0	0	0	0	0	0
C22orf24	ENST00000248984	1	0	0	0	0	0	0	0	0
GNAZ	ENST00000248996	2	0	0	0	0	0	0	0	0
RFPL3	ENST00000249007	3	2	0	0	0	0	0	0	0
CDC42EP1	ENST00000249014	1	0	0	0	0	0	0	0	0
MCHR1	ENST00000249016	1	0	0	0	0	0	0	0	0
GALR3	ENST00000249041	2	0	0	0	0	0	0	0	0
APOL5	ENST00000249044	1	0	0	0	0	0	0	0	0
TAS2R16	ENST00000249284	1	0	0	0	0	0	0	0	0
DNAJB9	ENST00000249356	1	0	0	0	0	0	0	0	0
LRRC4	ENST00000249363	1	0	0	0	0	0	0	0	0
DLL4	ENST00000249749	1	1	0	0	0	0	0	0	0
KNSTRN	ENST00000249776	1	0	0	0	0	0	0	0	0
TPH1	ENST00000250018	1	0	0	0	0	0	0	0	0
FAM64A	ENST00000250056	1	0	0	0	0	0	0	0	0
ATP1B2	ENST00000250111	2	0	0	0	0	0	0	0	0
FXR2	ENST00000250113	1	0	0	0	0	0	0	0	0
MRM1	ENST00000250156	1	0	0	0	0	0	0	0	0
AP1M2	ENST00000250244	2	1	0	0	0	0	0	0	0
CMA1	ENST00000250378	2	1	0	0	0	0	0	0	0
PARP2	ENST00000250416	1	0	0	0	0	0	0	0	0
FOXA1	ENST00000250448	2	1	0	0	0	0	0	0	0
ART1	ENST00000250693	1	0	0	0	0	0	0	0	0
CHRNA10	ENST00000250699	1	0	0	0	0	0	0	0	0
MAPK8IP3	ENST00000250894	1	1	0	1	0	0	0	0	0
SALL1	ENST00000251020	1	1	0	0	0	0	0	0	0
LMAN1	ENST00000251047	1	0	0	0	0	0	0	0	0
CNGB1	ENST00000251102	4	0	0	0	0	0	0	0	0
ZNF221	ENST00000251269	2	3	0	0	0	0	0	0	0
HCN2	ENST00000251287	2	1	0	0	0	0	0	0	0
WDR18	ENST00000251289	1	1	0	0	0	0	0	0	0
IGSF21	ENST00000251296	1	0	0	0	0	0	0	0	0
LILRA1	ENST00000251372	3	3	1	0	0	0	0	0	0
LILRA2	ENST00000251377	2	5	0	1	0	0	0	0	0
LILRA3	ENST00000251390	6	1	1	1	0	0	0	0	0
TUBG2	ENST00000251412	1	0	0	0	0	0	0	0	0
NCAPG	ENST00000251496	2	0	0	0	0	0	0	0	0
ESYT2	ENST00000251527	3	2	0	0	0	0	0	0	0
UGT2A3	ENST00000251566	1	1	0	0	0	0	0	0	0
ADAMTS2	ENST00000251582	3	1	0	0	0	1	0	0	0
NARFL	ENST00000251588	1	1	0	0	0	0	0	0	0
TRNT1	ENST00000251607	2	1	0	0	0	0	0	0	0
DHX29	ENST00000251636	1	0	0	0	0	0	0	0	0
KIAA1244	ENST00000251691	1	3	1	0	0	0	0	0	0
RAF1	ENST00000251849	1	1	0	0	0	0	0	0	0
MED17	ENST00000251871	1	1	0	0	0	0	0	0	0
KIAA0930	ENST00000251993	1	0	0	0	0	0	0	0	0
DHX35	ENST00000252011	2	2	0	2	0	0	0	0	0
TRPC4AP	ENST00000252015	1	0	0	0	0	0	0	0	0
C20orf194	ENST00000252032	2	1	0	0	0	0	0	0	0
POLDIP3	ENST00000252115	1	0	0	0	0	0	0	0	0
DGCR14	ENST00000252137	1	0	0	0	0	0	0	0	0
KRT75	ENST00000252245	1	1	0	1	0	0	0	0	0
KRT6C	ENST00000252250	3	2	0	0	0	0	0	0	0
GALNT8	ENST00000252318	2	0	0	0	0	0	0	0	0
KCNA5	ENST00000252321	5	1	0	0	0	0	0	0	0
PRKCSH	ENST00000252455	2	0	0	0	0	0	0	0	0
CNN1	ENST00000252456	1	0	1	0	0	0	0	0	0
PVRL2	ENST00000252483	1	0	0	0	0	0	0	0	0
APOE	ENST00000252486	2	0	1	0	0	0	0	0	0
PLVAP	ENST00000252590	1	0	0	0	0	0	0	0	0
USHBP1	ENST00000252597	1	0	1	0	0	0	0	0	0
COLGALT1	ENST00000252599	3	3	0	0	0	0	0	0	0
MRPL34	ENST00000252602	1	1	0	0	0	0	0	0	0
RSPH3	ENST00000252655	1	0	1	1	0	0	0	0	0
MAS1	ENST00000252660	1	0	0	0	0	0	0	0	0
FUT5	ENST00000252675	3	2	0	1	0	0	0	0	0
NDUFA10	ENST00000252711	2	0	0	0	0	0	0	0	0
ZSWIM6	ENST00000252744	1	1	0	0	0	0	0	0	0
ZNF764	ENST00000252797	2	4	1	0	0	1	0	0	0
PXDN	ENST00000252804	3	0	0	0	0	0	0	0	0
GDF15	ENST00000252809	3	1	0	0	0	0	0	0	0
HRC	ENST00000252825	3	0	0	0	0	0	0	0	0
TRPM4	ENST00000252826	2	0	0	0	0	1	0	0	0
OR11H1	ENST00000252835	1	3	0	0	0	0	0	0	0
GATA5	ENST00000252997	2	1	0	0	0	0	0	0	0
LAMA5	ENST00000252999	6	5	1	2	0	0	0	0	0
ADRM1	ENST00000253003	2	1	0	0	0	0	0	0	0
PRDM12	ENST00000253008	1	0	0	0	0	0	0	0	0
EIF2S3	ENST00000253039	1	0	0	0	0	0	0	0	0
TMEM160	ENST00000253047	1	0	0	0	0	0	0	0	0
ZC3H4	ENST00000253048	2	1	0	0	0	0	1	0	0
HIP1R	ENST00000253083	1	3	0	0	0	0	0	0	0
SLC6A8	ENST00000253122	1	0	0	0	0	0	0	0	0
ZNF236	ENST00000253159	1	1	0	0	0	0	0	0	0
LRP3	ENST00000253193	1	0	0	1	0	0	0	0	0
GRWD1	ENST00000253237	1	0	0	0	0	0	0	0	0
NOL11	ENST00000253247	1	0	0	0	0	0	0	0	0
PKDREJ	ENST00000253255	4	3	0	0	0	0	0	0	0
NUTM2F	ENST00000253262	2	3	0	0	0	0	0	0	0
SLC35D2	ENST00000253270	1	0	0	0	0	0	0	0	0
BPIFA2	ENST00000253362	1	0	0	0	0	0	0	0	0
HIGD1B	ENST00000253410	3	1	0	0	0	0	0	0	0
EMC8	ENST00000253457	1	1	0	0	0	0	0	0	0
GSE1	ENST00000253458	1	2	0	0	0	0	0	0	0
GINS2	ENST00000253462	1	0	0	0	0	0	0	0	0
F12	ENST00000253496	1	0	0	0	0	0	0	0	0
ABCB7	ENST00000253577	2	0	0	0	0	0	0	0	0
EMR3	ENST00000253673	2	1	0	0	0	1	0	0	0
C3orf20	ENST00000253697	2	2	0	0	0	0	0	0	0
GFPT2	ENST00000253778	1	0	0	2	0	0	0	0	0
PCDHAC1	ENST00000253807	2	0	0	0	0	0	0	0	0
PCDHGA3	ENST00000253812	2	1	0	0	0	0	0	0	0
EXOC4	ENST00000253861	1	2	0	0	0	0	0	0	0
PPFIA1	ENST00000253925	2	1	0	0	0	0	0	0	0
BARX1	ENST00000253968	1	1	0	0	0	0	0	0	0
KRT15	ENST00000254043	1	1	1	0	0	0	0	0	0
FMO5	ENST00000254090	1	2	0	0	0	1	0	0	0
PRKAB2	ENST00000254101	1	0	0	0	0	0	0	0	0
FUS	ENST00000254108	1	0	0	0	0	0	0	0	0
ZNF132	ENST00000254166	1	1	1	0	0	0	0	0	0
USP29	ENST00000254181	1	0	0	0	0	0	0	0	0
CHSY1	ENST00000254190	2	2	0	0	0	0	0	0	0
RHPN2	ENST00000254260	1	0	0	0	0	0	0	0	0
LGALS3	ENST00000254301	1	0	0	0	0	0	0	0	0
ZNF700	ENST00000254321	2	5	0	0	0	0	0	0	0
ZSWIM4	ENST00000254323	1	2	0	0	0	0	0	0	0
WDR7	ENST00000254442	2	0	0	0	0	0	0	0	0
GAS2L2	ENST00000254466	1	1	0	0	0	0	0	0	0
NUP210	ENST00000254508	3	3	0	1	0	0	0	0	0
HSD17B7	ENST00000254521	1	0	0	0	0	0	0	0	0
EMILIN2	ENST00000254528	4	2	0	0	0	0	0	0	0
DNHD1	ENST00000254579	7	11	2	0	0	0	0	0	0
RRP8	ENST00000254605	1	1	0	0	0	0	0	0	0
EFR3A	ENST00000254624	1	1	1	0	0	0	0	0	0
OC90	ENST00000254627	2	0	0	0	0	0	0	0	0
PTCD3	ENST00000254630	1	2	0	0	0	0	0	0	0
PER2	ENST00000254657	1	3	0	0	0	0	0	0	0
PTPRE	ENST00000254667	1	0	0	0	0	0	0	0	0
CARD6	ENST00000254691	1	2	0	0	0	0	0	0	0
RAP1GAP2	ENST00000254695	3	1	0	0	0	0	0	0	0
GRSF1	ENST00000254799	1	0	0	0	0	0	0	0	0
KDM6B	ENST00000254846	2	2	0	0	0	0	0	0	0
CLEC10A	ENST00000254868	1	1	0	0	0	0	0	0	0
HRSP12	ENST00000254878	2	0	0	0	0	0	0	0	0
JAG1	ENST00000254958	2	2	0	2	0	0	0	0	0
SSTR4	ENST00000255008	1	2	0	0	0	0	0	0	0
APCS	ENST00000255040	1	1	0	0	0	0	0	0	0
IGHMBP2	ENST00000255078	3	2	0	1	0	0	0	0	0
ACY3	ENST00000255082	1	0	0	0	0	0	0	0	0
PABPC1L	ENST00000255136	3	0	0	0	0	0	0	0	0
BHMT2	ENST00000255192	1	0	0	0	0	0	0	0	0
NMUR2	ENST00000255262	1	2	0	0	0	0	0	0	0
USPL1	ENST00000255304	1	0	0	0	0	0	0	0	0
MYH4	ENST00000255381	4	2	1	0	0	1	0	0	0
MYBPH	ENST00000255416	1	0	0	0	0	0	0	0	0
CCNA1	ENST00000255465	1	1	0	0	0	0	0	0	0
BTBD2	ENST00000255608	1	0	0	0	0	0	0	0	0
HSPBP1	ENST00000255631	1	0	0	0	0	0	0	0	0
RTTN	ENST00000255674	4	2	0	1	0	0	0	0	0
RARRES3	ENST00000255688	1	0	0	0	0	0	0	0	0
SEC14L4	ENST00000255858	1	1	0	0	0	0	0	0	0
PI4KA	ENST00000255882	1	3	0	1	0	0	0	0	0
KRBA1	ENST00000255992	2	2	0	3	0	0	0	0	0
ACTR3B	ENST00000256001	1	0	0	0	0	0	0	0	0
NTS	ENST00000256010	1	0	0	0	0	0	0	0	0
PMP2	ENST00000256103	1	0	0	0	0	0	0	0	0
MICALCL	ENST00000256186	1	3	0	0	0	0	0	0	0
SBF2	ENST00000256190	1	0	0	0	0	0	0	0	0
TEX15	ENST00000256246	1	1	0	2	0	0	0	0	0
TMEM66	ENST00000256255	1	1	0	0	0	0	0	0	0
RNF122	ENST00000256257	1	0	0	0	0	0	0	0	0
CATSPERB	ENST00000256343	1	1	0	0	0	0	0	0	0
VRTN	ENST00000256362	1	1	0	1	0	0	0	0	0
SYNJ2BP	ENST00000256366	1	0	0	0	0	0	0	0	0
PEBP4	ENST00000256404	2	0	0	0	0	0	0	0	0
ADAMDEC1	ENST00000256412	2	1	0	0	0	0	0	0	0
CAMK1	ENST00000256460	1	1	0	0	0	0	0	0	0
VHL	ENST00000256474	1	0	0	0	0	0	0	0	0
EDEM1	ENST00000256497	1	1	0	0	0	0	0	0	0
CHL1	ENST00000256509	1	4	0	0	0	0	0	0	0
AMPD2	ENST00000256578	2	1	0	0	0	0	0	0	0
GSTM5	ENST00000256593	3	3	0	1	0	0	0	0	0
TRIM45	ENST00000256649	2	0	0	1	0	0	0	0	0
CD101	ENST00000256652	1	1	0	1	0	0	0	0	0
KIDINS220	ENST00000256707	2	2	1	0	0	0	0	0	0
CMPK2	ENST00000256722	1	1	0	0	0	0	0	0	0
ANO3	ENST00000256737	1	0	0	0	0	0	0	0	0
CFHR5	ENST00000256785	1	1	0	0	0	0	0	0	0
ITIH5	ENST00000256861	2	2	0	0	0	0	0	0	0
CCNH	ENST00000256897	1	0	0	0	0	0	0	0	0
HRH4	ENST00000256906	1	1	0	0	0	0	0	0	0
DOCK2	ENST00000256935	1	1	2	0	0	0	0	0	0
EMP1	ENST00000256951	1	0	0	0	0	0	0	0	0
RERG	ENST00000256953	1	0	0	0	0	0	0	0	0
SLCO1B1	ENST00000256958	1	0	0	0	0	0	0	0	0
DDB2	ENST00000256996	2	0	0	0	0	0	0	0	0
MTNR1B	ENST00000257068	1	0	0	1	0	0	0	0	0
PHC2	ENST00000257118	2	1	1	0	0	0	0	0	0
ZCCHC11	ENST00000257177	2	0	1	0	0	0	0	0	0
DSC1	ENST00000257198	1	1	0	0	0	0	0	0	0
DAGLA	ENST00000257215	1	0	0	0	0	0	0	0	0
PDGFRA	ENST00000257290	3	1	0	0	0	0	0	0	0
KLB	ENST00000257408	2	1	0	0	0	0	0	0	0
ADAM19	ENST00000257527	1	0	0	0	0	0	0	0	0
USP30	ENST00000257548	1	1	0	0	0	0	0	0	0
HNF1A	ENST00000257555	1	3	0	1	0	0	0	0	0
OASL	ENST00000257570	2	0	0	0	0	0	0	0	0
DTX1	ENST00000257600	1	0	1	0	0	0	0	0	0
GSAP	ENST00000257626	1	0	0	0	0	0	0	0	0
MDFIC	ENST00000257724	2	1	0	0	0	0	0	0	0
NT5E	ENST00000257770	2	3	0	1	0	0	0	0	0
MRAP2	ENST00000257776	2	0	0	0	0	0	0	0	0
LMO2	ENST00000257818	3	0	0	0	0	0	0	0	0
NAT10	ENST00000257829	1	2	0	0	0	0	0	0	0
AVIL	ENST00000257861	1	1	0	0	0	0	0	0	0
FAM186B	ENST00000257894	1	0	0	0	0	0	0	0	0
KRT85	ENST00000257901	1	1	0	0	0	0	0	0	0
PPP1R1A	ENST00000257905	1	1	0	0	0	0	0	0	0
TROAP	ENST00000257909	1	0	0	0	0	0	0	0	0
ESPL1	ENST00000257934	3	1	1	0	0	0	0	0	0
KRT84	ENST00000257951	2	2	1	1	0	0	0	0	0
KCNH3	ENST00000257981	1	0	0	0	0	0	0	0	0
TAAR5	ENST00000258034	1	0	0	0	0	0	0	0	0
NMBR	ENST00000258042	1	1	0	0	0	0	0	0	0
SMPD2	ENST00000258052	1	2	0	0	0	0	0	0	0
MRPL53	ENST00000258105	1	1	0	0	0	0	0	0	0
MPHOSPH6	ENST00000258169	2	2	0	0	0	0	0	0	0
FHOD1	ENST00000258201	2	3	1	1	0	1	0	0	0
URB2	ENST00000258243	3	3	0	0	0	0	0	0	0
LAMC1	ENST00000258341	6	1	0	0	0	0	0	0	0
SP110	ENST00000258381	3	2	2	2	0	0	0	0	0
MRPL44	ENST00000258383	1	0	0	0	0	0	0	0	0
CHRND	ENST00000258385	1	0	0	0	0	0	0	0	0
USP37	ENST00000258399	1	0	0	0	0	0	0	0	0
CYP27A1	ENST00000258415	1	0	0	0	0	0	0	0	0
REV1	ENST00000258428	2	5	0	0	0	0	0	0	0
MFSD9	ENST00000258436	2	0	0	0	0	0	0	0	0
EDAR	ENST00000258443	1	0	0	0	0	0	0	0	0
PLXNC1	ENST00000258526	1	2	0	0	0	0	0	0	0
NUDT15	ENST00000258662	1	0	0	0	0	0	0	0	0
SPDYE1	ENST00000258704	2	2	1	0	0	0	0	0	0
NUPL2	ENST00000258742	1	1	0	0	0	0	0	0	0
DDX56	ENST00000258772	2	0	0	0	0	0	0	0	0
MYO1G	ENST00000258787	3	1	1	0	0	1	0	0	0
TTYH3	ENST00000258796	1	0	1	0	0	0	0	0	0
TTC5	ENST00000258821	2	0	1	1	0	0	0	0	0
IREB2	ENST00000258886	1	1	0	0	0	0	0	0	0
ALPK3	ENST00000258888	3	6	0	1	0	0	0	0	0
CIB2	ENST00000258930	1	0	0	0	0	0	0	0	0
RSAD1	ENST00000258955	1	2	0	0	0	0	0	0	0
TEX2	ENST00000258991	2	1	0	0	0	0	0	0	0
BRIP1	ENST00000259008	1	0	0	0	0	0	0	0	0
RTP4	ENST00000259030	1	1	0	0	0	0	0	0	0
CD302	ENST00000259053	1	0	0	0	0	0	0	0	0
GALNT5	ENST00000259056	1	0	0	1	0	0	0	0	0
IMP4	ENST00000259239	1	0	0	0	0	0	0	0	0
UGGT1	ENST00000259253	2	0	0	0	0	0	0	0	0
LRRC8A	ENST00000259324	2	1	0	0	0	0	0	0	0
KIAA0368	ENST00000259335	2	0	0	1	0	0	0	0	0
TOR1B	ENST00000259339	1	0	0	0	0	0	0	0	0
ORM1	ENST00000259396	2	0	0	0	0	0	0	0	0
STX17	ENST00000259400	1	0	0	0	0	0	0	0	0
GABBR2	ENST00000259455	1	1	0	0	0	0	0	0	0
HEMGN	ENST00000259456	1	1	0	0	0	0	0	0	0
RANBP6	ENST00000259569	2	2	0	0	0	0	0	0	0
KIF13A	ENST00000259711	1	2	0	0	0	0	0	0	0
HIST1H2AB	ENST00000259791	1	1	0	0	0	0	0	0	0
FOXF2	ENST00000259806	1	1	0	0	0	0	0	0	0
RIPK1	ENST00000259808	2	0	0	0	0	0	0	0	0
PSORS1C2	ENST00000259845	1	1	0	0	0	0	0	0	0
C6orf15	ENST00000259870	4	1	0	0	0	0	0	0	0
IER3	ENST00000259874	1	0	0	0	0	1	0	0	0
GTF2H4	ENST00000259895	1	1	0	0	0	0	0	0	0
NRM	ENST00000259953	1	0	0	0	0	0	0	0	0
FAM8A1	ENST00000259963	1	3	0	0	0	0	0	0	0
FGFBP2	ENST00000259989	5	0	1	0	0	0	0	0	0
TLR2	ENST00000260010	1	0	0	0	0	0	0	0	0
SLCO5A1	ENST00000260126	2	0	0	0	0	0	0	0	0
DDX60L	ENST00000260184	1	2	0	0	0	0	0	0	0
HTR3B	ENST00000260191	1	1	0	1	0	0	0	0	0
SORL1	ENST00000260197	3	2	0	0	0	0	0	0	0
BUD13	ENST00000260210	1	0	1	1	0	0	0	0	0
MMP7	ENST00000260227	1	0	0	0	0	0	0	0	0
MMP20	ENST00000260228	2	1	0	0	0	0	0	0	0
UNC13C	ENST00000260323	3	1	1	0	0	0	0	0	0
THBS1	ENST00000260356	3	2	0	0	0	0	0	0	0
KIF23	ENST00000260363	2	1	0	0	0	0	0	0	0
RMDN3	ENST00000260385	1	0	0	0	0	0	0	0	0
PLCB2	ENST00000260402	1	0	0	0	0	0	0	0	0
ADAM10	ENST00000260408	1	0	0	0	0	0	0	0	0
RSL24D1	ENST00000260443	1	0	0	0	0	0	0	0	0
MNS1	ENST00000260453	1	1	0	0	0	1	0	0	0
ARHGAP29	ENST00000260526	2	1	1	0	0	0	0	0	0
RTCA	ENST00000260563	1	0	1	0	0	0	0	0	0
EPT1	ENST00000260585	1	1	0	0	0	0	0	0	0
ADCY3	ENST00000260600	1	2	0	0	0	0	0	0	0
DYNC2LI1	ENST00000260605	1	0	0	1	0	0	0	0	0
CYP1B1	ENST00000260630	2	3	0	0	0	0	0	0	0
CYP2C9	ENST00000260682	1	2	0	0	0	0	0	0	0
LOXL4	ENST00000260702	2	0	1	0	0	0	0	0	0
BTBD16	ENST00000260723	1	1	0	0	0	0	0	0	0
CALHM2	ENST00000260743	1	0	0	0	0	0	0	0	0
KIF20B	ENST00000260753	3	4	1	0	0	0	0	0	0
DNAJC13	ENST00000260818	1	2	0	0	0	0	0	0	0
GPR87	ENST00000260843	1	0	0	0	0	0	0	0	0
SLFN12L	ENST00000260908	1	0	0	0	0	0	0	0	0
ASNSD1	ENST00000260952	1	0	0	0	0	0	0	0	0
HECW2	ENST00000260983	1	1	0	0	0	0	0	0	0
CRYGB	ENST00000260988	1	1	0	1	0	0	0	0	0
ITGAV	ENST00000261023	1	2	0	0	0	0	0	0	0
SLC40A1	ENST00000261024	2	0	0	0	0	0	0	0	0
GUCY2C	ENST00000261170	1	0	1	2	0	0	0	0	0
TSPAN11	ENST00000261177	1	1	0	0	0	0	0	0	0
GYS2	ENST00000261195	1	0	0	1	0	0	0	0	0
ABCC9	ENST00000261200	1	0	0	1	0	0	0	0	0
SYT1	ENST00000261205	2	0	0	0	0	0	0	0	0
HAL	ENST00000261208	2	1	0	0	0	0	0	0	0
TMCC3	ENST00000261226	2	1	1	0	0	0	0	0	0
FAM189A1	ENST00000261275	2	0	0	0	0	0	0	0	0
GALC	ENST00000261304	3	2	1	0	0	0	0	0	0
PPWD1	ENST00000261308	1	1	0	0	0	0	0	0	0
MOCOS	ENST00000261326	3	3	0	0	0	0	0	0	0
PZP	ENST00000261336	1	3	0	0	0	0	0	0	0
CLEC2D	ENST00000261340	1	1	0	0	0	0	0	0	0
LMNB1	ENST00000261366	2	0	0	0	0	0	0	0	0
SNCAIP	ENST00000261368	2	0	0	1	0	0	0	0	0
DNAH3	ENST00000261383	2	6	0	2	0	0	0	0	0
CORO1C	ENST00000261401	1	0	0	0	0	1	0	0	0
NUAK1	ENST00000261402	1	2	1	0	0	0	0	0	0
VWF	ENST00000261405	8	5	1	0	0	1	0	0	0
LPCAT3	ENST00000261407	1	0	0	0	0	0	0	0	0
MRPS27	ENST00000261413	1	1	0	0	0	0	0	0	0
HEXB	ENST00000261416	1	1	0	0	0	0	0	0	0
LIAS	ENST00000261434	2	0	0	0	0	0	0	0	0
N4BP2	ENST00000261435	2	2	2	1	0	0	0	0	0
TBC1D1	ENST00000261439	5	2	0	0	0	0	0	0	0
RSBN1	ENST00000261441	1	0	0	0	0	0	0	0	0
CASQ2	ENST00000261448	1	2	1	0	0	0	0	0	0
TRAF5	ENST00000261464	2	1	0	0	0	0	0	0	0
EPB41L4A	ENST00000261486	3	3	0	0	0	0	0	0	0
USP22	ENST00000261497	1	0	0	0	0	0	0	0	0
SPECC1	ENST00000261503	1	1	0	1	0	0	0	0	0
MSMO1	ENST00000261507	1	0	0	0	0	0	0	0	0
NARG2	ENST00000261520	1	0	0	0	0	0	0	0	0
RORA	ENST00000261523	1	0	0	0	0	0	0	0	0
MIB1	ENST00000261537	1	4	0	0	0	0	0	0	0
TMEM260	ENST00000261556	1	2	0	0	0	0	0	0	0
PALB2	ENST00000261584	1	1	0	0	0	0	0	0	0
KIAA0556	ENST00000261588	3	0	0	0	0	0	0	0	0
HERC2	ENST00000261609	8	7	0	0	0	0	1	0	0
CYBA	ENST00000261623	3	0	0	0	0	0	0	0	0
UTP20	ENST00000261637	2	1	0	1	0	0	0	0	0
COX10	ENST00000261643	1	1	0	0	0	0	0	0	0
TNFRSF13B	ENST00000261652	2	0	1	0	0	1	0	0	0
GPR133	ENST00000261654	1	1	0	1	0	0	0	0	0
SCARB1	ENST00000261693	1	0	0	0	0	0	0	0	0
UTP6	ENST00000261708	2	2	1	0	0	0	0	0	0
TAOK1	ENST00000261716	1	0	0	0	0	0	0	0	0
CDH1	ENST00000261769	1	1	0	0	0	0	0	0	0
AARS	ENST00000261772	1	2	0	0	0	0	0	0	0
TM9SF1	ENST00000261789	1	1	0	0	0	0	0	0	0
NDST1	ENST00000261797	1	0	0	0	0	0	0	0	0
PDGFRB	ENST00000261799	1	1	0	0	0	0	0	0	0
FAT2	ENST00000261800	6	5	2	1	0	0	0	0	0
MYO5C	ENST00000261839	4	0	0	0	0	1	0	0	0
AP4E1	ENST00000261842	1	1	0	0	0	0	0	0	0
FAM214A	ENST00000261844	1	1	2	0	0	0	0	0	0
SPPL2A	ENST00000261854	1	1	0	0	0	0	0	0	0
SPG11	ENST00000261866	1	2	0	0	0	0	0	0	0
CILP	ENST00000261883	1	2	1	0	0	0	0	0	0
TRIP4	ENST00000261884	1	2	0	0	0	0	0	0	0
SLC24A1	ENST00000261892	1	2	0	0	0	0	0	0	0
CCNT1	ENST00000261900	3	0	0	0	0	0	0	0	0
HCN4	ENST00000261917	3	0	0	0	0	0	0	0	0
SEMA7A	ENST00000261918	1	0	0	0	0	0	0	0	0
FLT4	ENST00000261937	1	1	0	0	0	0	0	0	0
LTBP2	ENST00000261978	2	3	0	0	0	0	0	0	0
VSX2	ENST00000261980	2	0	0	1	0	0	0	0	0
SGCA	ENST00000262018	1	1	0	0	0	0	0	0	0
MARS	ENST00000262027	1	0	0	0	0	0	0	0	0
ATP5B	ENST00000262030	1	1	0	0	0	0	0	0	0
ATF1	ENST00000262053	1	2	0	0	0	0	0	0	0
EIF4B	ENST00000262056	2	0	0	0	0	0	0	0	0
TSPAN13	ENST00000262067	1	0	0	0	0	0	0	0	0
NUP153	ENST00000262077	3	2	1	0	0	0	0	0	0
ZNF282	ENST00000262085	1	0	0	0	0	0	0	0	0
ZDHHC2	ENST00000262096	1	0	0	0	0	0	0	0	0
MSR1	ENST00000262101	1	0	0	0	0	1	0	0	0
MTUS1	ENST00000262102	4	6	0	0	0	0	0	0	0
MCM4	ENST00000262105	1	0	1	0	0	0	0	0	0
ERICH1	ENST00000262109	1	0	0	0	0	0	0	0	0
MYOM2	ENST00000262113	5	3	0	1	0	0	0	0	0
ANKRD12	ENST00000262126	1	0	0	0	0	0	0	0	0
CACNG4	ENST00000262138	1	0	0	0	0	0	0	0	0
WDR59	ENST00000262144	1	0	1	0	0	0	0	0	0
CDH19	ENST00000262150	1	1	0	0	0	1	0	0	0
SMAD7	ENST00000262158	1	0	0	0	0	0	0	0	0
KCNH2	ENST00000262186	2	0	0	1	0	0	0	0	0
KMT2C	ENST00000262189	2	5	0	0	0	0	0	0	0
ADNP2	ENST00000262198	2	1	0	0	0	0	0	0	0
CRISPLD1	ENST00000262207	1	1	0	0	0	0	0	0	0
TRPA1	ENST00000262209	1	1	0	0	1	0	0	0	0
ARFGEF1	ENST00000262215	1	0	0	0	0	0	0	0	0
ANXA13	ENST00000262219	1	0	0	0	0	0	0	0	0
TMED2	ENST00000262225	1	0	0	0	0	0	0	0	0
PIH1D1	ENST00000262265	1	2	0	0	0	0	0	0	0
LPO	ENST00000262290	1	0	0	0	0	0	0	0	0
LMF1	ENST00000262301	1	1	0	0	0	0	0	0	0
NUBP2	ENST00000262302	2	2	0	0	0	0	0	0	0
PKD1	ENST00000262304	7	13	1	0	0	0	0	0	0
CHTF18	ENST00000262315	4	0	0	0	0	0	0	0	0
RHBDF1	ENST00000262316	2	0	0	1	0	0	0	0	0
TELO2	ENST00000262319	1	4	4	0	0	1	0	0	0
AXIN1	ENST00000262320	2	2	0	0	0	0	0	0	0
SLC1A1	ENST00000262352	2	0	0	0	0	0	0	0	0
FAM86B2	ENST00000262365	3	0	0	0	0	0	0	0	0
GLIS2	ENST00000262366	3	0	0	0	0	0	0	0	0
MGRN1	ENST00000262370	1	0	0	0	0	0	0	0	0
ALG1	ENST00000262374	2	1	0	0	0	0	0	0	0
DNAJA3	ENST00000262375	1	1	0	0	0	0	0	0	0
RGS9	ENST00000262406	1	1	0	0	0	0	0	0	0
DHX8	ENST00000262415	1	0	1	0	0	0	0	0	0
SLC4A1	ENST00000262418	1	0	0	0	0	0	0	0	0
KANSL1	ENST00000262419	1	1	0	0	0	0	0	0	0
CRISPLD2	ENST00000262424	1	0	1	0	0	0	0	0	0
ATP2C2	ENST00000262429	3	1	0	0	1	0	0	0	0
GLP2R	ENST00000262441	1	0	0	0	0	0	0	0	0
DNAH9	ENST00000262442	8	6	1	2	0	0	0	0	0
CHD5	ENST00000262450	1	0	1	1	0	0	0	0	0
ERP44	ENST00000262455	1	1	0	0	0	1	0	0	0
INVS	ENST00000262457	2	0	0	0	0	0	0	0	0
GINS1	ENST00000262460	1	0	0	0	0	0	0	0	0
SLC12A2	ENST00000262461	1	2	1	0	0	0	0	0	0
RABEP1	ENST00000262477	2	0	0	0	0	0	0	0	0
PITPNM3	ENST00000262483	3	3	0	2	0	0	0	0	0
GNAO1	ENST00000262494	3	0	0	0	0	0	0	0	0
NLRC5	ENST00000262510	2	2	0	0	0	0	0	0	0
SRCAP	ENST00000262518	3	3	0	0	0	0	0	0	0
SETD1A	ENST00000262519	1	3	0	0	0	0	0	0	0
DZANK1	ENST00000262547	1	1	0	0	0	0	0	0	0
ZC3H3	ENST00000262577	1	3	0	1	0	0	0	0	0
CECR2	ENST00000262608	1	4	1	1	0	0	0	0	0
CHST8	ENST00000262622	1	1	0	0	0	0	0	0	0
ATP4A	ENST00000262623	2	5	0	0	0	0	0	0	0
OVOL3	ENST00000262637	2	0	0	0	0	0	0	0	0
ACIN1	ENST00000262710	1	2	0	1	0	0	0	0	0
TEP1	ENST00000262715	6	1	1	1	0	0	0	0	0
CDH20	ENST00000262717	1	0	0	0	0	0	0	0	0
PHLPP1	ENST00000262719	1	1	0	0	0	0	0	0	0
EFCAB6	ENST00000262726	3	0	1	0	0	0	0	0	0
CELSR1	ENST00000262738	4	4	2	0	0	0	1	0	0
RPS6KA6	ENST00000262752	1	0	0	0	0	0	0	0	0
QRICH2	ENST00000262765	6	5	1	0	0	0	0	0	0
LGALS3BP	ENST00000262776	2	1	0	0	0	0	0	0	0
MOV10L1	ENST00000262794	2	2	1	0	0	0	0	0	0
SHANK3	ENST00000262795	1	0	0	0	0	0	0	0	0
UPF1	ENST00000262803	1	0	0	0	0	0	0	0	0
ELL	ENST00000262809	2	0	0	0	0	0	0	0	0
MAST3	ENST00000262811	3	1	0	0	0	0	0	0	0
PRKX	ENST00000262848	1	1	0	0	0	0	0	0	0
BPI	ENST00000262865	3	0	0	0	0	0	0	0	0
SLA2	ENST00000262866	1	0	0	1	0	0	0	0	0
XRCC1	ENST00000262887	1	2	2	0	0	0	0	0	0
ZNF225	ENST00000262894	1	1	0	0	0	0	0	0	0
MAP2K2	ENST00000262948	1	0	0	0	0	0	0	0	0
ZFR2	ENST00000262961	1	2	0	0	0	0	0	0	0
TCF3	ENST00000262965	2	1	0	0	0	0	0	0	0
MPND	ENST00000262966	1	0	1	0	0	0	0	0	0
PIAS4	ENST00000262971	1	1	0	0	0	0	0	0	0
ZNF330	ENST00000262990	1	0	0	0	0	0	0	0	0
UCP1	ENST00000262999	1	0	0	0	0	0	0	0	0
EEF2K	ENST00000263026	1	1	0	0	0	0	0	0	0
DHTKD1	ENST00000263035	2	3	0	1	0	0	0	0	0
PHYH	ENST00000263038	1	0	0	0	0	1	0	0	0
MTPAP	ENST00000263063	1	0	0	0	0	0	0	0	0
SMG6	ENST00000263073	4	0	0	1	0	0	0	0	0
DPH1	ENST00000263083	3	0	0	0	0	1	0	0	0
ITGAE	ENST00000263087	4	2	0	0	0	1	0	0	0
PLD2	ENST00000263088	1	0	0	0	0	0	0	0	0
ABCA7	ENST00000263094	4	6	1	0	0	1	0	0	0
ZNF264	ENST00000263095	4	3	2	0	0	0	0	0	0
A1BG	ENST00000263100	1	3	0	0	0	0	0	0	0
CCDC6	ENST00000263102	1	0	0	0	0	0	0	0	0
RAB36	ENST00000263116	2	2	0	0	0	0	0	0	0
PRKCQ	ENST00000263125	1	0	0	0	0	0	0	0	0
LPPR5	ENST00000263177	1	0	0	0	0	0	0	0	0
MSH4	ENST00000263187	1	1	1	0	0	0	0	0	0
DGCR2	ENST00000263196	1	1	0	0	0	0	0	0	0
CLTCL1	ENST00000263200	1	2	1	0	0	0	0	0	0
ARVCF	ENST00000263207	3	0	0	1	0	0	0	0	0
PPM1F	ENST00000263212	1	0	0	0	0	0	0	0	0
SYP	ENST00000263233	1	0	0	0	0	0	0	0	0
DDX18	ENST00000263239	2	0	0	0	0	0	0	0	0
EP300	ENST00000263253	3	3	0	2	0	0	0	0	0
PLEKHA4	ENST00000263265	1	1	0	0	0	0	0	0	0
FAM83E	ENST00000263266	1	0	0	0	0	0	0	0	0
GRIN2D	ENST00000263269	1	1	0	0	0	0	0	0	0
LIG1	ENST00000263274	2	1	0	0	0	0	0	0	0
EHD2	ENST00000263277	1	0	0	0	0	0	0	0	0
P2RX3	ENST00000263314	1	0	0	0	0	0	0	0	0
NOX4	ENST00000263317	1	0	0	0	0	0	0	0	0
TYR	ENST00000263321	1	1	0	1	0	0	0	0	0
EED	ENST00000263360	1	0	0	0	0	0	0	0	0
KCNK6	ENST00000263372	1	2	0	0	0	0	0	0	0
ILVBL	ENST00000263383	3	0	0	0	0	0	0	0	0
NOTCH3	ENST00000263388	6	3	0	1	0	0	0	0	0
PRKCG	ENST00000263431	3	0	0	1	0	0	0	0	0
WDR11	ENST00000263461	2	1	0	0	0	0	0	0	0
PARP12	ENST00000263549	1	0	0	0	0	0	0	0	0
DDX25	ENST00000263576	1	1	0	0	0	0	0	0	0
FOXRED1	ENST00000263578	4	0	1	0	0	0	0	0	0
DCPS	ENST00000263579	1	0	0	0	0	0	0	0	0
SIAE	ENST00000263593	1	2	1	0	0	0	0	0	0
ARID3A	ENST00000263620	4	1	0	0	0	0	0	0	0
ACVR1	ENST00000263640	1	0	0	0	0	0	0	0	0
IFIH1	ENST00000263642	1	3	1	0	0	0	0	0	0
OSBPL5	ENST00000263650	1	2	0	0	0	0	0	0	0
TAF1B	ENST00000263663	4	4	0	2	0	0	0	0	0
PDZRN3	ENST00000263666	2	1	0	1	0	0	0	0	0
CHRDL2	ENST00000263671	1	0	1	0	0	0	0	0	0
ARHGEF17	ENST00000263674	1	4	0	0	0	0	0	0	0
POLD3	ENST00000263681	1	0	0	0	0	0	0	0	0
SELP	ENST00000263686	2	1	0	0	0	0	0	0	0
SUCO	ENST00000263688	1	0	0	0	0	0	0	0	0
SNRNP40	ENST00000263694	1	0	0	0	0	0	0	0	0
MECR	ENST00000263702	1	1	1	0	0	0	0	0	0
LHX4	ENST00000263726	1	0	0	0	0	0	0	0	0
KAT2B	ENST00000263754	1	1	0	0	0	0	0	0	0
ACCS	ENST00000263776	1	1	0	0	0	0	0	0	0
EIF2AK4	ENST00000263791	1	1	0	0	0	0	0	0	0
WDR76	ENST00000263795	1	0	0	0	0	0	0	0	0
LTK	ENST00000263800	1	2	0	1	0	0	0	0	0
ZNF106	ENST00000263805	2	1	1	0	0	0	0	0	0
LRP2	ENST00000263816	8	4	0	1	0	0	0	0	0
ABCB11	ENST00000263817	2	2	0	0	0	0	0	0	0
POLR1A	ENST00000263857	2	3	1	0	0	0	0	0	0
VAMP8	ENST00000263864	2	0	1	0	0	0	0	0	0
CAPG	ENST00000263867	1	0	0	0	0	0	0	0	0
MAP4K3	ENST00000263881	1	1	0	0	0	0	0	0	0
USE1	ENST00000263897	1	1	0	0	0	0	0	0	0
KDR	ENST00000263923	1	0	0	1	0	0	0	0	0
KIF1B	ENST00000263934	1	1	0	0	0	0	0	0	0
PKP1	ENST00000263946	1	4	0	0	0	0	0	0	0
STK17B	ENST00000263955	1	0	1	0	0	0	0	0	0
TAF12	ENST00000263974	1	0	0	0	0	0	0	0	0
EHBP1	ENST00000263991	1	1	0	1	0	0	0	0	0
SLC7A6OS	ENST00000263997	1	1	0	0	0	0	0	0	0
MCAM	ENST00000264036	1	0	0	0	0	0	0	0	0
GPC1	ENST00000264039	2	0	0	0	0	0	0	0	0
GPR108	ENST00000264080	1	1	0	0	0	0	0	0	0
LOXL3	ENST00000264094	2	1	0	0	0	0	0	0	0
CBLB	ENST00000264122	2	0	0	0	0	0	0	0	0
OSGEPL1	ENST00000264151	2	0	0	0	0	0	0	0	0
ZRANB3	ENST00000264159	1	0	0	0	0	0	0	0	0
R3HDM1	ENST00000264160	1	1	1	0	0	0	0	0	0
LCT	ENST00000264162	1	2	0	1	0	0	0	0	0
KYNU	ENST00000264170	2	0	0	0	0	0	0	0	0
NID1	ENST00000264187	1	4	1	0	0	0	0	0	0
NOA1	ENST00000264230	3	2	0	0	0	0	0	0	0
POPDC2	ENST00000264231	3	0	0	0	0	0	0	0	0
POLQ	ENST00000264233	1	2	1	1	0	0	0	0	0
UPK1B	ENST00000264234	1	0	0	0	0	0	0	0	0
ARHGAP31	ENST00000264245	1	2	0	0	0	0	0	0	0
CD80	ENST00000264246	1	0	0	0	0	0	0	0	0
CHST10	ENST00000264249	1	1	0	0	0	0	0	0	0
PDCL3	ENST00000264254	2	0	1	1	0	0	0	0	0
IL1RL2	ENST00000264257	1	1	0	0	0	0	0	0	0
LXN	ENST00000264265	1	1	0	0	0	0	0	0	0
NOP58	ENST00000264279	1	0	0	0	0	0	0	0	0
SLAIN2	ENST00000264313	1	0	0	0	0	0	0	0	0
TXK	ENST00000264316	4	0	0	0	0	0	0	0	0
CRYGD	ENST00000264376	2	0	0	0	0	0	0	0	0
PIKFYVE	ENST00000264380	5	1	1	0	0	0	0	0	0
SI	ENST00000264382	2	0	0	1	0	0	0	0	0
C2orf83	ENST00000264387	1	0	0	0	0	0	0	0	0
FNIP2	ENST00000264433	3	1	0	0	0	0	0	0	0
ALMS1	ENST00000264448	2	5	0	1	0	1	0	0	0
SLC30A9	ENST00000264451	3	0	0	0	0	0	0	0	0
CDH10	ENST00000264463	1	0	0	0	0	0	0	0	0
KIAA1109	ENST00000264501	1	4	1	1	0	0	0	0	0
IL11	ENST00000264563	1	0	0	0	0	0	0	0	0
RAB17	ENST00000264601	1	0	0	0	0	0	0	0	0
ASB1	ENST00000264607	1	1	0	0	0	0	0	0	0
THRA	ENST00000264637	1	2	0	0	0	0	0	0	0
CNTNAP1	ENST00000264638	1	1	0	0	0	0	0	0	0
KRT24	ENST00000264651	1	1	0	0	0	0	0	0	0
NNT	ENST00000264663	1	0	0	0	0	0	0	0	0
MTRR	ENST00000264668	4	3	0	0	0	0	0	0	0
FASTKD3	ENST00000264669	2	0	2	1	0	0	0	0	0
NSUN2	ENST00000264670	1	1	0	0	0	0	0	0	0
CAD	ENST00000264705	5	0	1	1	0	0	0	0	0
KIF3C	ENST00000264712	1	0	1	1	0	0	0	0	0
FOSL2	ENST00000264716	1	0	0	0	0	0	0	0	0
GCKR	ENST00000264717	2	1	0	0	0	0	0	0	0
GPN1	ENST00000264718	2	0	0	0	0	0	0	0	0
ADD1	ENST00000264758	2	1	1	0	0	0	0	0	0
TMEM175	ENST00000264771	3	0	0	1	0	0	0	0	0
SLC2A9	ENST00000264784	2	1	1	0	0	0	0	0	0
COL5A3	ENST00000264828	7	2	0	0	0	0	0	0	0
OLFM2	ENST00000264833	1	2	0	0	0	0	0	0	0
TBC1D19	ENST00000264866	1	1	0	0	0	0	0	0	0
PPARGC1A	ENST00000264867	1	2	0	0	0	0	0	0	0
CXCL9	ENST00000264888	1	0	0	0	0	0	0	0	0
FRAS1	ENST00000264895	6	8	0	0	0	0	0	0	0
ANXA3	ENST00000264908	1	0	0	0	0	0	0	0	0
RAD18	ENST00000264926	1	0	0	0	0	0	0	0	0
SLC12A7	ENST00000264930	3	1	0	0	0	0	0	0	0
SDHA	ENST00000264932	5	4	0	0	0	1	0	0	0
CEP72	ENST00000264935	2	1	0	1	0	0	0	0	0
SLC9A3	ENST00000264938	1	2	0	0	0	0	0	0	0
ZAP70	ENST00000264972	1	0	0	0	0	0	0	0	0
GALNT7	ENST00000265000	1	0	0	0	0	0	0	0	0
SOX30	ENST00000265007	1	1	0	0	0	0	0	0	0
DGKG	ENST00000265022	3	0	0	0	0	0	0	0	0
MAP3K13	ENST00000265026	1	3	0	0	0	0	0	0	0
MCM2	ENST00000265056	2	1	0	0	0	0	0	0	0
VCAN	ENST00000265077	3	4	1	0	0	0	0	0	0
RASGRF2	ENST00000265080	4	1	0	0	0	0	0	0	0
DNAH5	ENST00000265104	5	12	0	0	0	0	0	0	0
WDR70	ENST00000265107	1	0	0	0	1	0	0	0	0
COBL	ENST00000265136	1	0	0	1	0	0	0	0	0
ENPEP	ENST00000265162	3	0	0	0	0	0	0	0	0
CASP6	ENST00000265164	1	0	0	0	0	0	0	0	0
EGF	ENST00000265171	2	0	0	1	0	0	0	0	0
PAPSS1	ENST00000265174	1	1	0	0	0	0	0	0	0
SEC24B	ENST00000265175	1	0	0	0	0	0	0	0	0
IQCG	ENST00000265239	1	2	0	0	0	0	0	0	0
LSG1	ENST00000265245	2	0	1	0	0	0	0	0	0
RBM27	ENST00000265271	1	2	0	1	0	0	0	0	0
FAM188B	ENST00000265299	2	2	0	0	0	0	0	0	0
TRPV5	ENST00000265310	1	2	1	0	0	0	0	0	0
ABCB6	ENST00000265316	3	0	0	0	0	0	0	0	0
FSTL4	ENST00000265342	2	1	0	0	0	0	0	0	0
XPO5	ENST00000265351	1	1	0	0	0	0	0	0	0
SEMA3C	ENST00000265361	1	1	0	0	0	0	0	0	0
NRP1	ENST00000265371	2	0	0	0	0	0	0	0	0
COL6A5	ENST00000265379	4	3	0	1	0	0	0	0	0
TNPO3	ENST00000265388	1	0	0	0	0	0	0	0	0
UGT2B10	ENST00000265403	2	1	1	2	0	0	0	0	0
NBN	ENST00000265433	1	1	0	0	0	0	0	0	0
ST7	ENST00000265437	2	1	0	0	0	0	0	0	0
NRXN2	ENST00000265459	1	0	0	0	0	0	0	0	0
ADH4	ENST00000265512	3	2	0	0	0	0	0	0	0
USP4	ENST00000265560	1	1	0	0	0	0	0	0	0
PTPN23	ENST00000265562	2	4	1	0	0	0	0	0	0
SCAP	ENST00000265565	2	2	1	0	0	0	0	0	0
OPRK1	ENST00000265572	1	0	0	0	0	0	0	0	0
CLCN2	ENST00000265593	1	0	0	1	0	0	0	0	0
LAMP3	ENST00000265598	1	0	0	0	0	0	0	0	0
ALDH8A1	ENST00000265605	1	0	0	0	0	0	0	0	0
CPT1A	ENST00000265641	1	0	0	0	0	0	0	0	0
ANK1	ENST00000265709	3	0	0	0	0	0	0	0	0
SLC26A4	ENST00000265715	1	2	0	0	0	0	0	0	0
ABCB4	ENST00000265723	1	1	0	0	0	0	0	0	0
ABCB1	ENST00000265724	1	1	1	0	0	0	0	0	0
ANLN	ENST00000265748	2	2	0	0	0	0	0	0	0
R3HCC1	ENST00000265806	1	4	0	0	0	0	0	0	0
FSCN3	ENST00000265825	1	0	0	0	0	0	0	0	0
EXPH5	ENST00000265843	2	6	0	1	0	0	0	0	0
ADAP1	ENST00000265846	1	0	0	0	0	0	0	0	0
HNRNPH3	ENST00000265866	1	0	0	0	0	0	0	0	0
CCAR1	ENST00000265872	3	1	0	0	0	0	0	0	0
SNX19	ENST00000265909	1	2	2	1	0	0	0	0	0
MYO3A	ENST00000265944	2	3	0	0	0	1	0	0	0
PIK3C2A	ENST00000265970	3	1	0	0	0	0	0	0	0
FAM160A2	ENST00000265978	2	6	0	0	0	0	0	0	0
BTAF1	ENST00000265990	1	0	0	1	0	0	0	0	0
CPEB3	ENST00000265997	1	0	0	0	0	0	0	0	0
ITIH4	ENST00000266041	1	0	0	0	0	0	0	0	0
SLIT1	ENST00000266058	1	4	0	0	0	0	0	0	0
GMEB2	ENST00000266068	2	0	0	0	0	0	0	0	0
DIDO1	ENST00000266070	3	4	0	3	0	0	0	0	0
SLC5A4	ENST00000266086	2	1	1	0	0	0	0	0	0
FBXO7	ENST00000266087	1	0	0	0	0	0	0	0	0
EIF2B2	ENST00000266126	1	0	0	0	0	0	0	0	0
SCARF2	ENST00000266214	3	2	0	0	0	0	0	0	0
TTLL1	ENST00000266254	2	0	0	0	0	0	0	0	0
B4GALNT3	ENST00000266383	2	1	0	0	0	0	0	0	0
PDE6H	ENST00000266395	1	0	0	0	0	0	0	0	0
ETNK1	ENST00000266517	1	0	0	0	0	0	0	0	0
C1RL	ENST00000266542	1	1	0	0	0	0	0	0	0
TAPBPL	ENST00000266556	2	0	0	1	0	0	0	0	0
TMEM19	ENST00000266673	1	0	0	0	0	0	0	0	0
LGR5	ENST00000266674	1	1	0	0	0	0	0	0	0
PTPRQ	ENST00000266688	3	6	0	1	0	0	0	0	0
AMDHD1	ENST00000266736	2	0	0	0	0	0	0	0	0
SLC15A4	ENST00000266771	3	2	0	0	0	0	0	0	0
TARBP2	ENST00000266987	1	0	0	0	0	0	0	0	0
DHH	ENST00000266991	1	0	0	0	0	0	0	0	0
BIN2	ENST00000267012	1	1	0	0	0	0	0	0	0
ITGB7	ENST00000267082	1	1	1	0	0	0	0	0	0
CSAD	ENST00000267085	1	1	0	0	0	0	0	0	0
ANKRD52	ENST00000267116	1	0	0	0	0	0	0	0	0
KRT71	ENST00000267119	1	0	0	0	0	0	0	0	0
RB1	ENST00000267163	1	0	0	0	0	0	0	0	0
RHOF	ENST00000267205	1	1	0	0	0	0	0	0	0
PXN	ENST00000267257	1	0	1	0	0	0	0	0	0
SRRM4	ENST00000267260	1	1	0	1	0	0	0	0	0
RNF113B	ENST00000267291	1	2	0	0	0	0	0	0	0
RAB20	ENST00000267328	1	0	0	0	0	0	0	0	0
ANKRD10	ENST00000267339	1	0	0	0	0	0	0	0	0
SSTR1	ENST00000267377	1	0	0	0	0	0	0	0	0
REM2	ENST00000267396	1	0	0	0	0	0	0	0	0
NOP9	ENST00000267425	1	1	0	0	0	0	0	0	0
L2HGDH	ENST00000267436	1	0	0	0	0	0	0	0	0
RTN1	ENST00000267484	2	2	0	0	0	0	0	0	0
FAM181A	ENST00000267594	3	2	0	0	0	0	0	0	0
TRIP11	ENST00000267622	1	0	0	0	0	0	0	0	0
DUOXA1	ENST00000267803	1	1	0	0	0	0	0	0	0
MYZAP	ENST00000267853	1	0	0	0	0	0	0	0	0
BNIP2	ENST00000267859	1	2	0	0	0	0	0	0	0
DISP2	ENST00000267889	1	3	0	0	0	0	0	0	0
TTBK2	ENST00000267890	1	1	0	0	0	0	0	0	0
PML	ENST00000268058	1	1	0	0	0	0	0	0	0
ADAMTS17	ENST00000268070	5	5	0	1	0	0	0	0	0
HEXA	ENST00000268097	1	1	0	0	0	0	0	0	0
RHCG	ENST00000268122	1	0	0	0	0	0	0	0	0
POLG	ENST00000268124	1	1	2	0	0	0	0	0	0
WDR93	ENST00000268130	2	1	0	0	0	0	0	0	0
TICRR	ENST00000268138	3	4	1	0	0	0	0	0	0
MFGE8	ENST00000268150	1	1	0	0	0	0	0	0	0
CRTC3	ENST00000268184	1	1	0	0	0	0	0	0	0
EFTUD1	ENST00000268206	2	0	0	0	0	0	0	0	0
PMM2	ENST00000268261	1	0	0	0	0	0	0	0	0
PRSS36	ENST00000268281	1	0	0	1	0	0	0	0	0
ITGAX	ENST00000268296	2	0	0	0	0	0	0	0	0
ARMC5	ENST00000268314	2	0	0	0	0	0	0	0	0
DHX38	ENST00000268482	1	1	0	0	0	0	0	0	0
ZFHX3	ENST00000268489	4	5	0	1	0	0	0	0	0
CDH13	ENST00000268613	2	0	0	0	0	0	0	0	0
ZCCHC14	ENST00000268616	1	0	1	0	0	0	0	0	0
ADAD2	ENST00000268624	2	1	0	0	0	0	0	0	0
ZNF174	ENST00000268655	1	0	0	0	0	0	0	0	0
RPL3L	ENST00000268661	1	0	0	0	0	0	0	0	0
GALNS	ENST00000268695	2	2	0	0	0	0	0	0	0
GAS8	ENST00000268699	3	3	0	0	0	0	0	0	0
SPG7	ENST00000268704	1	1	0	0	0	0	0	0	0
NCOR1	ENST00000268712	1	0	1	0	0	0	0	0	0
DPEP3	ENST00000268793	1	0	0	0	0	0	0	0	0
PCTP	ENST00000268896	1	0	0	0	0	0	0	0	0
KIF2B	ENST00000268919	3	4	1	0	0	0	0	0	0
EPN3	ENST00000268933	1	1	1	0	0	0	0	0	0
SGSM2	ENST00000268989	1	1	1	0	0	0	0	0	0
ABCA8	ENST00000269080	2	3	0	0	0	0	0	0	0
ABCA10	ENST00000269081	1	1	0	1	0	0	0	0	0
MPP2	ENST00000269095	2	1	0	1	0	0	0	0	0
CDH2	ENST00000269141	5	0	0	0	0	0	0	0	0
GAREM	ENST00000269209	2	2	0	0	0	0	0	0	0
GATA6	ENST00000269216	1	0	0	0	0	0	0	0	0
C18orf8	ENST00000269221	1	0	0	0	0	0	0	0	0
NPC1	ENST00000269228	2	4	0	1	0	0	0	0	0
SAT2	ENST00000269298	1	0	0	0	0	0	0	0	0
TP53	ENST00000269305	1	1	0	0	0	0	0	0	0
TTYH2	ENST00000269346	3	4	0	0	0	0	0	0	0
TRIM65	ENST00000269383	2	0	0	0	0	0	0	0	0
CBX8	ENST00000269385	1	1	0	0	0	0	0	0	0
SECTM1	ENST00000269389	2	1	0	0	0	0	0	0	0
ZNF750	ENST00000269394	2	1	0	0	0	0	0	0	0
ZCCHC2	ENST00000269499	4	0	1	0	0	0	0	0	0
ERBB2	ENST00000269571	1	0	0	0	0	0	0	0	0
IGFBP4	ENST00000269593	1	0	0	0	0	0	0	0	0
CYP4F22	ENST00000269703	1	0	0	0	0	0	0	0	0
hsa-mir-1199	ENST00000269720	1	0	0	0	0	0	0	0	0
ZNF544	ENST00000269829	2	1	1	0	0	0	0	0	0
PRDM15	ENST00000269844	2	0	0	1	0	1	0	0	0
CALR3	ENST00000269881	1	0	0	0	0	0	0	0	0
DMRTC2	ENST00000269945	1	2	0	0	0	0	0	0	0
CCDC97	ENST00000269967	1	0	0	0	0	0	0	0	0
ZNF45	ENST00000269973	2	2	0	0	0	1	0	0	0
SSBP4	ENST00000270061	1	1	0	0	0	0	0	0	0
PSG9	ENST00000270077	1	4	1	0	0	0	0	0	0
HUNK	ENST00000270112	2	1	0	0	0	0	0	0	0
LRRC56	ENST00000270115	5	2	0	0	0	1	0	0	0
IFNAR1	ENST00000270139	1	0	0	0	0	0	0	0	0
SIK1	ENST00000270162	5	0	0	0	0	0	0	0	0
DNMT3L	ENST00000270172	2	0	0	1	0	0	0	0	0
SCYL1	ENST00000270176	1	2	0	0	0	0	0	0	0
DMWD	ENST00000270223	1	0	1	0	0	0	0	0	0
BCAM	ENST00000270233	1	0	1	0	0	0	0	0	0
NTN5	ENST00000270235	1	0	0	0	0	0	0	0	0
CBLC	ENST00000270279	1	1	0	0	0	0	0	0	0
C19orf52	ENST00000270502	1	1	0	1	0	0	0	0	0
WRAP73	ENST00000270708	2	0	0	0	0	0	0	0	0
PRDM16	ENST00000270722	2	0	0	1	0	0	0	0	0
PGD	ENST00000270776	2	0	0	1	0	0	0	0	0
IL22RA1	ENST00000270800	2	0	0	0	0	0	0	0	0
PLK4	ENST00000270861	1	2	0	2	0	0	0	0	0
MOB3C	ENST00000271139	1	2	0	0	0	0	0	0	0
CELSR2	ENST00000271332	3	4	1	0	0	0	0	0	0
HMCN1	ENST00000271588	3	9	1	0	0	0	0	0	0
ADAMTSL4	ENST00000271643	3	1	0	0	0	0	0	0	0
CTSK	ENST00000271651	2	0	0	0	0	0	0	0	0
POGZ	ENST00000271715	1	0	0	0	0	0	0	0	0
KCNN3	ENST00000271915	5	5	0	2	0	1	0	0	0
CAPN9	ENST00000271971	1	0	0	0	0	0	0	0	0
SDE2	ENST00000272091	1	0	0	0	0	0	0	0	0
WNT9A	ENST00000272164	1	0	0	0	0	0	0	0	0
PLEKHA6	ENST00000272203	2	1	0	0	0	0	0	0	0
PDIA6	ENST00000272227	2	0	0	0	0	0	0	0	0
ABCG8	ENST00000272286	2	4	0	0	0	0	0	0	0
CLEC4F	ENST00000272367	1	3	0	0	0	0	0	0	0
OTOF	ENST00000272371	1	1	1	0	0	0	0	0	0
TRIM43	ENST00000272395	1	0	0	1	0	0	0	0	0
NAT8	ENST00000272425	2	2	0	1	0	0	0	0	0
SFXN5	ENST00000272433	1	0	0	0	0	0	0	0	0
SULT1C4	ENST00000272452	1	1	0	0	0	0	0	0	0
UBXN4	ENST00000272638	1	0	0	0	0	0	0	0	0
NXPH2	ENST00000272641	1	0	0	0	0	0	0	0	0
THSD7B	ENST00000272643	3	0	0	0	0	0	0	0	0
SCRN3	ENST00000272732	1	0	0	0	0	0	0	0	0
TMEFF2	ENST00000272771	1	0	0	0	0	0	0	0	0
CPO	ENST00000272852	1	1	0	1	0	0	0	0	0
ABCA12	ENST00000272895	2	5	0	1	0	1	0	0	0
SUMF1	ENST00000272902	3	1	0	0	0	0	0	0	0
TAMM41	ENST00000273037	2	0	0	0	0	0	0	0	0
RAB5A	ENST00000273047	1	0	0	0	0	0	0	0	0
DNPEP	ENST00000273075	1	2	0	1	0	0	0	0	0
DYNC1LI1	ENST00000273130	1	0	0	0	0	0	0	0	0
CSRNP1	ENST00000273153	4	0	0	0	0	0	0	0	0
SLC22A14	ENST00000273173	1	4	0	0	0	0	0	0	0
ITIH1	ENST00000273283	1	2	1	0	0	0	1	0	0
ZKSCAN7	ENST00000273320	2	0	0	0	0	1	0	0	0
MYH15	ENST00000273353	1	1	1	0	0	0	0	0	0
PLA1A	ENST00000273371	1	1	0	0	0	0	0	0	0
ALDH1L1	ENST00000273450	1	3	0	0	0	0	0	0	0
TM4SF19	ENST00000273695	1	1	0	0	0	0	0	0	0
EIF2B5	ENST00000273783	3	0	0	0	0	0	0	0	0
DGKQ	ENST00000273814	2	1	0	0	0	0	0	0	0
CENPC	ENST00000273853	1	1	0	0	0	0	0	0	0
CORIN	ENST00000273857	3	1	1	0	0	0	0	0	0
ATP10D	ENST00000273859	1	4	0	0	0	0	0	0	0
TBCK	ENST00000273980	1	3	0	0	0	0	0	0	0
DDIT4L	ENST00000273990	1	1	0	0	0	0	0	0	0
SPATA5	ENST00000274008	2	0	0	1	0	0	0	0	0
SETD7	ENST00000274031	1	0	0	0	0	0	0	0	0
SFRP2	ENST00000274063	1	1	0	0	0	0	0	0	0
2019-03-06	ENST00000274140	1	0	0	0	0	0	0	0	0
ADAMTS16	ENST00000274181	2	1	0	0	0	0	0	0	0
SRD5A1	ENST00000274192	3	0	0	0	0	0	0	0	0
OSMR	ENST00000274276	1	2	0	0	0	0	0	0	0
UGT3A1	ENST00000274278	1	1	0	0	0	0	0	0	0
PLK2	ENST00000274289	1	0	0	0	0	0	0	0	0
IQGAP2	ENST00000274364	3	0	0	0	0	0	0	0	0
MEGF10	ENST00000274473	1	1	0	0	1	0	0	0	0
ADAMTS19	ENST00000274487	1	0	0	0	0	0	0	0	0
ARHGAP26	ENST00000274498	1	0	0	2	0	0	0	0	0
IL9	ENST00000274520	1	0	0	0	0	0	0	0	0
GABRA6	ENST00000274545	1	1	0	0	0	0	0	0	0
PCYOX1L	ENST00000274569	2	0	1	0	0	0	0	0	0
N4BP3	ENST00000274605	1	1	0	1	0	0	0	0	0
KCNMB1	ENST00000274629	1	0	0	0	0	0	0	0	0
CDKAL1	ENST00000274695	2	0	0	0	0	0	0	0	0
PSD2	ENST00000274710	1	1	0	0	0	0	0	0	0
HIST1H2BA	ENST00000274764	2	0	0	0	0	0	0	0	0
TRIM7	ENST00000274773	1	1	0	0	0	0	0	0	0
HIGD2A	ENST00000274787	1	1	0	0	0	0	0	0	0
MUT	ENST00000274813	3	0	0	0	0	0	0	0	0
PPP1R18	ENST00000274853	1	0	0	0	0	0	0	0	0
ANO7	ENST00000274979	2	3	0	2	0	0	0	0	0
NFKBIE	ENST00000275015	1	0	0	0	0	0	0	0	0
PHIP	ENST00000275034	1	1	0	0	0	0	0	0	0
MMS22L	ENST00000275053	3	2	0	0	0	0	0	0	0
PM20D2	ENST00000275072	1	0	0	0	0	0	0	0	0
SLC18B1	ENST00000275227	1	0	0	0	0	1	0	0	0
VWDE	ENST00000275358	2	5	1	0	0	0	0	0	0
EGFR	ENST00000275493	2	2	0	0	0	0	0	0	0
GIGYF1	ENST00000275732	5	2	0	0	0	0	0	0	0
ZC3HAV1L	ENST00000275766	1	0	0	0	0	0	0	0	0
EPHA1	ENST00000275815	3	0	0	1	0	0	0	0	0
NOM1	ENST00000275820	1	2	0	0	0	0	0	0	0
DENND2A	ENST00000275884	1	2	0	0	0	0	0	0	0
TMEM47	ENST00000275954	1	0	0	0	0	0	0	0	0
CHST7	ENST00000276055	1	0	1	0	0	0	0	0	0
DOCK11	ENST00000276202	1	1	0	0	0	0	0	0	0
MFHAS1	ENST00000276282	1	5	0	1	0	0	0	0	0
DLC1	ENST00000276297	4	3	0	1	0	1	0	0	0
BIN3	ENST00000276416	1	0	0	1	0	0	0	0	0
DOCK5	ENST00000276440	5	2	1	0	0	0	0	0	0
STAR	ENST00000276449	1	2	0	0	0	0	0	0	0
RSPO2	ENST00000276659	1	1	0	0	0	0	0	0	0
NDUFB9	ENST00000276689	1	0	0	0	0	0	0	0	0
CDKN2B	ENST00000276925	1	0	0	0	0	0	0	0	0
IFNK	ENST00000276943	1	0	0	0	0	0	0	0	0
ZNF462	ENST00000277225	1	2	0	0	0	0	0	0	0
ASB6	ENST00000277458	1	0	0	0	0	0	0	0	0
IDI2	ENST00000277517	1	0	0	0	0	0	0	0	0
DPH7	ENST00000277540	1	2	0	0	0	0	0	0	0
NOTCH1	ENST00000277541	2	0	0	1	0	0	0	0	0
USP6NL	ENST00000277575	1	3	1	0	0	0	0	0	0
FAM188A	ENST00000277632	1	0	1	0	0	0	0	0	0
PAOX	ENST00000278060	1	0	0	0	0	0	0	0	0
ITPRIP	ENST00000278071	1	0	0	0	0	0	0	0	0
ZNF214	ENST00000278314	1	2	0	1	0	0	0	0	0
ZNF215	ENST00000278319	2	5	0	0	0	0	0	0	0
PAMR1	ENST00000278360	1	1	0	0	0	0	0	0	0
OR5F1	ENST00000278409	3	2	0	0	0	1	1	0	0
ENDOD1	ENST00000278505	1	0	1	0	0	0	0	0	0
TENM4	ENST00000278550	1	4	0	0	0	0	0	0	0
CAPN5	ENST00000278559	1	1	1	0	0	0	0	0	0
NPAT	ENST00000278612	1	1	0	1	1	0	0	0	0
ATM	ENST00000278616	1	5	0	0	0	1	0	0	0
ST14	ENST00000278742	4	3	0	0	0	0	0	0	0
ZNF343	ENST00000278772	2	1	0	0	0	0	0	0	0
FADS3	ENST00000278829	1	0	0	0	0	0	0	0	0
MYRF	ENST00000278836	1	1	0	0	0	0	0	0	0
NINL	ENST00000278886	1	3	1	0	0	0	0	0	0
CEP164	ENST00000278935	6	3	1	0	0	0	0	0	0
SCN2B	ENST00000278947	1	1	0	0	0	0	0	0	0
MPZL3	ENST00000278949	2	0	0	0	0	0	0	0	0
KIAA1755	ENST00000279024	2	2	0	0	0	0	0	0	0
OCSTAMP	ENST00000279028	1	0	0	0	0	0	0	0	0
PIGT	ENST00000279036	3	1	0	0	0	0	0	0	0
CABLES2	ENST00000279101	2	0	0	0	0	0	0	0	0
NUDT22	ENST00000279206	1	0	1	0	0	0	0	0	0
FERMT3	ENST00000279227	2	2	1	0	0	0	0	0	0
DUSP6	ENST00000279488	2	0	0	0	0	0	0	0	0
PRB4	ENST00000279575	1	0	0	0	0	0	0	0	0
OR8K1	ENST00000279783	2	1	0	0	0	0	0	0	0
KIAA1328	ENST00000280020	2	0	0	0	0	0	0	0	0
FAM124A	ENST00000280057	1	1	0	0	0	0	0	0	0
MIA2	ENST00000280082	1	0	0	1	0	0	0	0	0
PDCD4	ENST00000280154	1	1	0	1	0	0	1	0	0
WDR17	ENST00000280190	1	0	0	0	0	0	0	0	0
SPATA4	ENST00000280191	1	0	0	1	0	0	0	0	0
CCT5	ENST00000280326	2	0	0	0	0	0	0	0	0
DOCK1	ENST00000280333	3	2	2	0	0	0	0	0	0
DLAT	ENST00000280346	1	3	0	0	0	0	0	0	0
FREM2	ENST00000280481	2	4	1	0	0	0	0	0	0
CRIM1	ENST00000280527	4	0	0	0	0	0	0	0	0
SEC24D	ENST00000280551	1	0	0	0	0	0	0	0	0
TKTL2	ENST00000280605	1	0	0	0	0	0	0	0	0
SLC7A11	ENST00000280612	3	0	0	0	0	0	0	0	0
CCRN4L	ENST00000280614	1	1	0	0	0	0	0	0	0
LDHAL6A	ENST00000280706	1	0	1	0	0	0	0	0	0
BTBD11	ENST00000280758	1	2	0	0	0	0	0	0	0
ANK3	ENST00000280772	1	3	0	1	0	0	0	0	0
SLC2A13	ENST00000280871	2	0	0	0	0	0	0	0	0
DIP2C	ENST00000280886	1	0	0	0	0	0	0	0	0
AKAP6	ENST00000280979	1	1	0	0	0	0	0	0	0
FAM177A1	ENST00000280987	2	0	0	0	0	0	0	0	0
NDUFC2	ENST00000281031	1	0	0	0	0	0	0	0	0
MSGN1	ENST00000281047	1	1	1	0	0	0	0	0	0
NUBPL	ENST00000281081	1	0	0	0	0	0	0	0	0
FER	ENST00000281092	1	0	0	0	0	0	0	0	0
SLC25A31	ENST00000281154	1	1	0	0	0	0	0	0	0
KHDRBS2	ENST00000281156	1	0	0	0	0	0	0	0	0
PTPRO	ENST00000281171	1	1	0	0	0	0	0	0	0
POU4F2	ENST00000281321	1	0	0	0	0	0	0	0	0
AMN1	ENST00000281471	1	0	0	0	0	0	0	0	0
PARP8	ENST00000281631	1	0	0	0	0	0	0	0	0
NVL	ENST00000281701	1	1	0	0	0	2	0	0	0
EPHA4	ENST00000281821	2	0	0	0	0	0	0	0	0
MED13L	ENST00000281928	1	0	0	0	0	0	0	0	0
RNF219	ENST00000282003	1	0	0	2	0	0	0	0	0
GRID2	ENST00000282020	1	2	0	0	0	0	0	0	0
SETBP1	ENST00000282030	3	2	0	0	0	0	0	0	0
EPG5	ENST00000282041	2	1	1	0	0	0	0	0	0
GUCY1A2	ENST00000282249	1	1	0	0	0	0	0	0	0
MARS2	ENST00000282276	1	0	0	0	0	0	0	0	0
ZNF773	ENST00000282292	2	0	0	0	0	0	0	0	0
ZNF551	ENST00000282296	1	0	0	0	0	0	0	0	0
ZNF256	ENST00000282308	1	0	1	0	0	0	0	0	0
ZSCAN1	ENST00000282326	1	1	0	1	0	0	0	0	0
FLT1	ENST00000282397	1	1	0	0	0	0	0	0	0
PLEKHH2	ENST00000282406	3	2	0	0	0	0	0	0	0
IGSF10	ENST00000282466	6	4	1	0	0	0	0	0	0
GPD1L	ENST00000282541	1	0	0	0	0	0	0	0	0
ITGA1	ENST00000282588	1	1	0	0	0	0	0	0	0
CATSPER3	ENST00000282611	2	0	0	1	0	0	0	0	0
HHEX	ENST00000282728	1	0	0	0	0	0	0	0	0
ADAMTS18	ENST00000282849	2	1	0	0	0	0	0	0	0
ZNF117	ENST00000282869	4	1	0	0	0	0	0	0	0
STK32B	ENST00000282908	1	0	0	0	0	0	0	0	0
TEKT5	ENST00000283025	3	1	1	0	0	0	0	0	0
NUBP1	ENST00000283027	1	1	0	0	0	0	0	0	0
TXNDC11	ENST00000283033	3	3	1	0	0	0	0	0	0
SMARCA5	ENST00000283131	1	0	0	0	0	0	0	0	0
SYCP2L	ENST00000283141	2	1	0	1	0	0	0	0	0
BMP6	ENST00000283147	1	1	0	0	0	0	0	0	0
RANBP2	ENST00000283195	6	5	1	0	0	0	0	0	0
PLA2R1	ENST00000283243	2	1	0	0	0	0	0	0	0
ITGB6	ENST00000283249	2	1	0	0	0	0	0	0	0
FEZF2	ENST00000283268	1	0	0	0	0	0	0	0	0
GPR116	ENST00000283296	1	1	0	1	0	0	0	0	0
GPR115	ENST00000283303	1	1	0	1	0	0	0	0	0
FRMD1	ENST00000283309	3	1	0	0	0	0	0	0	0
TRAPPC8	ENST00000283351	2	3	0	0	0	0	0	0	0
LPCAT1	ENST00000283415	1	2	1	1	0	0	0	0	0
PLEKHG4B	ENST00000283426	1	2	1	0	0	0	0	0	0
UBP1	ENST00000283629	1	1	0	0	0	0	0	0	0
TUBGCP5	ENST00000283645	1	2	0	1	0	0	0	0	0
VILL	ENST00000283713	2	3	0	0	0	0	0	0	0
SERPINB3	ENST00000283752	1	3	1	1	0	0	0	0	0
HOXA10	ENST00000283921	2	1	0	1	0	0	0	0	0
DDAH1	ENST00000284031	2	0	0	0	0	0	0	0	0
DGKE	ENST00000284061	3	0	0	0	0	0	0	0	0
IMPACT	ENST00000284202	3	1	1	0	0	0	0	0	0
JPH3	ENST00000284262	5	1	0	0	0	0	0	0	0
UBASH3B	ENST00000284273	2	0	0	0	0	0	0	0	0
GPR15	ENST00000284311	1	0	0	0	0	0	0	0	0
CERS3	ENST00000284382	3	2	0	1	0	0	0	0	0
ABCA6	ENST00000284425	1	1	0	0	0	0	0	0	0
UCHL1	ENST00000284440	1	0	0	0	0	0	0	0	0
C8orf12	ENST00000284481	1	0	0	0	0	0	0	0	0
NEIL2	ENST00000284503	1	0	0	0	0	0	0	0	0
ATP8B4	ENST00000284509	1	0	0	1	0	1	0	0	0
TRIM11	ENST00000284551	1	0	0	0	0	0	0	0	0
PPP1R3A	ENST00000284601	1	2	0	0	0	0	0	0	0
DHX32	ENST00000284690	3	0	0	1	0	0	0	0	0
C10orf90	ENST00000284694	3	0	0	0	0	0	0	0	0
PDLIM3	ENST00000284770	1	1	0	0	0	0	0	0	0
L3MBTL4	ENST00000284898	1	0	0	0	0	0	0	0	0
RABGEF1	ENST00000284957	1	2	0	0	0	0	0	0	0
ADAMTS1	ENST00000284984	2	3	0	0	0	0	0	0	0
ADAMTS5	ENST00000284987	2	0	1	0	0	0	0	0	0
SLFN13	ENST00000285013	1	5	1	0	0	0	0	0	0
XPC	ENST00000285021	1	0	0	0	0	0	0	0	0
MYO5B	ENST00000285039	3	4	0	0	0	0	0	0	0
FGD5	ENST00000285046	2	4	0	0	1	0	0	0	0
ABCC3	ENST00000285238	3	1	0	0	0	0	0	0	0
DKK2	ENST00000285311	2	0	0	0	0	0	0	0	0
ODF1	ENST00000285402	2	1	0	0	0	0	0	0	0
KLF10	ENST00000285407	1	0	0	0	0	0	0	0	0
MAN2B2	ENST00000285599	2	1	0	0	0	0	0	0	0
C16orf87	ENST00000285697	1	0	0	0	0	0	0	0	0
TRIM74	ENST00000285805	1	1	1	0	0	0	0	0	0
OXA1L	ENST00000285848	1	3	0	0	0	1	0	0	0
CCDC146	ENST00000285871	3	3	0	0	0	0	0	0	0
MAGEC1	ENST00000285879	13	10	1	2	0	0	0	0	0
LRGUK	ENST00000285928	2	0	0	0	0	0	0	0	0
AKR1B1	ENST00000285930	1	0	0	0	0	0	0	0	0
SETD9	ENST00000285947	1	1	0	0	0	0	0	0	0
NUP205	ENST00000285968	1	3	0	2	0	0	0	0	0
PDE11A	ENST00000286063	2	1	0	0	0	0	0	0	0
CSF1R	ENST00000286301	1	2	0	0	0	0	0	0	0
ELMSAN1	ENST00000286523	3	0	0	0	0	0	0	0	0
FAM161B	ENST00000286544	2	2	0	1	0	1	0	0	0
WIF1	ENST00000286574	2	0	0	0	0	0	0	0	0
PPEF2	ENST00000286719	4	1	0	0	0	0	0	0	0
NAAA	ENST00000286733	1	0	0	0	0	0	0	0	0
ADAMTSL3	ENST00000286744	2	5	0	0	0	0	0	0	0
WHAMM	ENST00000286760	1	0	0	1	0	0	0	0	0
CCT8	ENST00000286788	1	1	0	0	0	0	0	0	0
NAA11	ENST00000286794	1	1	0	0	0	0	0	0	0
TIAM1	ENST00000286827	4	2	0	0	0	0	0	0	0
SCAF4	ENST00000286835	1	0	0	0	0	0	0	0	0
GDF6	ENST00000287020	1	2	0	0	0	0	0	0	0
CD109	ENST00000287097	2	3	0	0	0	1	0	0	0
UBE2L6	ENST00000287156	1	0	0	0	0	0	0	0	0
ZDHHC5	ENST00000287169	1	0	0	1	0	0	0	0	0
KAT6B	ENST00000287239	1	1	0	1	0	0	0	0	0
GLYATL2	ENST00000287275	1	0	0	0	0	0	0	0	0
TBC1D31	ENST00000287380	2	0	0	0	0	0	0	0	0
FRRS1	ENST00000287474	1	1	0	0	0	0	0	0	0
COX6A2	ENST00000287490	1	0	0	0	0	0	0	0	0
BUB1B	ENST00000287598	2	0	0	0	0	0	0	0	0
TATDN2	ENST00000287652	2	3	0	0	0	0	0	0	0
NTAN1	ENST00000287706	1	1	0	0	0	0	0	0	0
TIMP4	ENST00000287814	1	1	0	0	0	0	0	0	0
PRKAG2	ENST00000287878	1	0	0	0	0	0	0	0	0
HTR5A	ENST00000287907	1	1	0	0	0	0	0	0	0
FZD1	ENST00000287934	3	0	1	1	0	0	0	0	0
IPPK	ENST00000287996	1	0	0	0	0	0	0	0	0
TMED6	ENST00000288025	3	0	1	0	0	0	0	0	0
CLEC18A	ENST00000288040	2	2	0	0	0	0	0	0	0
C1orf158	ENST00000288048	1	1	1	0	0	0	0	0	0
FUK	ENST00000288078	1	0	0	0	0	0	0	0	0
KIT	ENST00000288135	1	0	0	0	0	0	0	0	0
IL17RB	ENST00000288167	1	1	0	0	0	0	0	0	0
ZNF19	ENST00000288177	1	0	0	2	0	0	0	0	0
MYO1E	ENST00000288235	1	0	0	0	0	0	0	0	0
PREX2	ENST00000288368	1	1	0	0	0	0	0	0	0
ZNF618	ENST00000288466	1	0	0	0	0	0	0	0	0
COQ5	ENST00000288532	2	0	0	0	0	0	0	0	0
BRAF	ENST00000288602	1	0	0	0	0	0	0	0	0
DRC1	ENST00000288710	1	2	1	1	0	0	0	0	0
C12orf43	ENST00000288757	1	0	0	0	0	0	0	0	0
PEX10	ENST00000288774	1	1	0	0	0	0	0	0	0
WIPI2	ENST00000288828	1	1	0	0	0	0	0	0	0
SMAD6	ENST00000288840	1	2	0	0	0	0	0	0	0
WDR66	ENST00000288912	1	0	0	0	0	0	0	0	0
PTPDC1	ENST00000288976	1	1	0	0	0	0	0	0	0
ERCC6L2	ENST00000288985	2	0	0	0	0	0	0	0	0
HPD	ENST00000289004	1	3	0	0	0	0	0	0	0
FANCC	ENST00000289081	1	1	1	0	0	0	0	0	0
FAM46B	ENST00000289166	2	0	0	0	0	0	0	0	0
PCDHAC2	ENST00000289269	1	3	0	0	0	0	0	0	0
PCDHA13	ENST00000289272	4	3	0	1	0	0	0	0	0
HIST1H4H	ENST00000289352	2	0	0	0	0	0	0	0	0
EIF5B	ENST00000289371	2	1	1	0	0	0	0	0	0
C2orf62	ENST00000289388	1	1	0	0	0	1	0	0	0
CD1A	ENST00000289429	1	0	0	0	0	0	0	0	0
NPC1L1	ENST00000289547	3	1	0	0	0	0	0	0	0
SLCO2B1	ENST00000289575	1	0	1	1	0	0	0	0	0
PAGE5	ENST00000289619	1	0	0	0	0	0	0	0	0
PKD1L1	ENST00000289672	6	2	2	0	0	1	0	0	0
CDH15	ENST00000289746	6	1	0	0	0	0	0	0	0
HTR6	ENST00000289753	2	2	0	0	0	0	0	0	0
SPATA2L	ENST00000289805	1	0	0	0	0	0	0	0	0
FAM160B2	ENST00000289921	2	0	0	0	0	0	0	0	0
RAP1GAP	ENST00000290101	3	0	0	0	0	0	0	0	0
CELA3A	ENST00000290122	2	2	0	0	0	0	0	0	0
OGFR	ENST00000290291	4	4	0	0	0	0	0	0	0
ATP5O	ENST00000290299	2	2	0	0	0	0	0	0	0
CBR1	ENST00000290349	1	0	0	0	0	0	0	0	0
GJD2	ENST00000290374	1	0	0	0	0	0	0	0	0
C2orf81	ENST00000290390	2	1	0	0	0	0	0	0	0
CCDC142	ENST00000290418	2	0	0	0	0	0	0	0	0
PKD2L2	ENST00000290431	1	1	0	0	0	0	0	0	0
PLA2G4D	ENST00000290472	2	3	0	0	0	0	0	0	0
PSMB4	ENST00000290541	1	0	0	1	0	0	0	0	0
IRX6	ENST00000290552	2	0	0	0	0	0	0	0	0
HK2	ENST00000290573	3	3	0	0	0	0	0	0	0
STARD9	ENST00000290607	1	4	0	1	0	0	0	0	0
RGL4	ENST00000290691	1	4	1	0	0	0	0	0	0
MT1A	ENST00000290705	1	1	0	0	0	0	0	0	0
ACE	ENST00000290866	5	3	0	0	0	0	0	0	0
TEPP	ENST00000290871	1	0	0	0	0	0	0	0	0
SHF	ENST00000290894	2	4	0	0	0	0	0	0	0
SPON2	ENST00000290902	2	0	0	0	0	0	0	0	0
ZFYVE28	ENST00000290974	5	3	1	1	0	0	0	0	0
ZNF235	ENST00000291182	2	0	0	0	0	0	0	0	0
OR3A3	ENST00000291231	1	1	0	0	0	0	0	0	0
TNFRSF13C	ENST00000291232	1	1	0	0	0	0	0	0	0
PTGIR	ENST00000291294	1	0	0	0	0	0	0	0	0
HAPLN4	ENST00000291481	1	0	0	0	0	0	0	0	0
CILP2	ENST00000291495	1	3	0	0	0	0	0	0	0
TFF1	ENST00000291527	1	0	0	0	0	0	0	0	0
RSPH1	ENST00000291536	1	0	0	0	0	0	0	0	0
PKNOX1	ENST00000291547	1	0	0	1	0	0	0	0	0
TRAPPC10	ENST00000291574	1	1	0	1	0	0	0	0	0
PWP2	ENST00000291576	2	3	0	0	0	0	0	0	0
C21orf33	ENST00000291577	2	2	0	0	0	0	0	0	0
AIRE	ENST00000291582	2	1	0	0	0	0	0	0	0
LRRC3	ENST00000291592	1	0	0	0	0	0	0	0	0
FAM207A	ENST00000291634	2	0	1	0	0	0	0	0	0
FTCD	ENST00000291670	2	1	0	0	0	0	0	0	0
SPATC1L	ENST00000291672	1	1	0	0	0	0	0	0	0
SIGLEC12	ENST00000291707	4	3	1	0	0	0	0	0	0
FCN2	ENST00000291744	2	0	0	0	0	0	0	0	0
LILRA4	ENST00000291759	4	5	1	0	0	0	0	0	0
HIPK4	ENST00000291823	1	0	0	0	0	0	0	0	0
KIR3DL3	ENST00000291860	1	2	0	0	0	0	0	0	0
ZER1	ENST00000291900	1	0	0	0	0	0	0	0	0
NLRP8	ENST00000291971	4	1	1	1	0	0	0	0	0
MED27	ENST00000292035	1	0	0	0	0	0	0	0	0
TLCD1	ENST00000292090	1	0	0	0	0	0	0	0	0
PSG6	ENST00000292125	2	4	0	1	0	0	0	0	0
CXCR5	ENST00000292174	1	1	0	0	0	0	0	0	0
ANO10	ENST00000292246	1	1	0	1	0	0	0	0	0
AZGP1	ENST00000292401	1	1	0	0	0	0	0	0	0
FGFR4	ENST00000292408	3	3	0	0	0	0	1	0	0
CYP11B1	ENST00000292427	1	4	0	0	0	0	0	0	0
HK3	ENST00000292432	2	0	0	0	0	0	0	0	0
LRRC14	ENST00000292524	1	2	0	0	0	0	0	0	0
ZNF333	ENST00000292530	2	1	0	1	0	0	0	0	0
PPP1R16A	ENST00000292539	1	0	0	0	0	0	0	0	0
ZNF251	ENST00000292562	1	3	0	0	0	1	0	0	0
ALKBH4	ENST00000292566	1	0	0	0	0	0	0	0	0
CCDC105	ENST00000292574	3	2	0	0	0	0	0	0	0
MAML1	ENST00000292599	1	0	0	0	0	0	0	0	0
LRWD1	ENST00000292616	1	0	0	0	0	0	0	0	0
YDJC	ENST00000292778	1	1	0	0	0	0	0	0	0
ZNF585A	ENST00000292841	2	1	0	1	0	0	0	0	0
FBXO17	ENST00000292852	1	0	0	0	0	0	0	0	0
U2AF1L4	ENST00000292879	1	0	1	0	0	0	0	0	0
THAP8	ENST00000292894	1	0	1	0	0	0	0	0	0
CABP5	ENST00000293255	2	0	0	0	0	0	0	0	0
TMEM143	ENST00000293261	1	0	0	0	0	0	0	0	0
ALDH16A1	ENST00000293350	1	1	0	0	0	0	0	0	0
ITGA5	ENST00000293379	1	0	0	0	0	0	0	0	0
NAGS	ENST00000293404	1	0	1	0	0	0	0	0	0
IZUMO2	ENST00000293405	1	0	0	0	0	0	0	0	0
SHANK1	ENST00000293441	2	1	0	0	0	0	0	0	0
SDR9C7	ENST00000293502	1	0	0	0	0	0	0	0	0
KRT86	ENST00000293525	3	1	0	0	0	0	0	0	0
AQP5	ENST00000293599	1	0	0	0	0	0	0	0	0
C6orf136	ENST00000293604	3	0	0	0	0	0	0	0	0
KRT83	ENST00000293670	2	4	0	0	0	0	0	0	0
RAVER1	ENST00000293677	2	2	2	0	0	0	0	0	0
ZNF563	ENST00000293725	1	0	0	0	0	0	0	0	0
KRT72	ENST00000293745	1	1	0	0	0	0	0	0	0
CXCL16	ENST00000293778	2	0	0	0	0	0	0	0	0
CHRNE	ENST00000293780	2	1	0	1	0	0	0	0	0
TNFSF12-TNFSF13	ENST00000293826	1	1	0	0	0	0	0	0	0
PRSS33	ENST00000293851	2	2	0	0	0	0	0	0	0
WDR90	ENST00000293879	8	4	0	1	0	0	0	0	0
WDR24	ENST00000293883	2	2	0	0	0	0	0	0	0
CCDC78	ENST00000293889	1	1	1	0	0	0	0	0	0
MSLNL	ENST00000293892	3	2	0	0	0	1	0	0	0
SOX8	ENST00000293894	1	0	0	0	0	0	0	0	0
SSTR5	ENST00000293897	2	0	0	0	0	0	0	0	0
PTX4	ENST00000293922	1	5	0	0	0	0	0	0	0
NTN3	ENST00000293973	1	1	0	0	0	0	0	0	0
SLX4	ENST00000294008	2	6	0	0	0	0	0	0	0
ADCY9	ENST00000294016	5	0	1	1	0	0	0	0	0
CLPB	ENST00000294053	1	1	1	1	0	0	0	0	0
NCKIPSD	ENST00000294129	1	0	0	0	0	0	0	0	0
TAF6L	ENST00000294168	1	0	0	0	0	0	0	0	0
CABP2	ENST00000294288	2	1	0	0	0	0	0	0	0
LRP5	ENST00000294304	1	1	0	0	0	0	0	0	0
TPCN2	ENST00000294309	3	2	0	0	0	0	0	0	0
ZYG11B	ENST00000294353	1	0	0	0	0	0	0	0	0
USP24	ENST00000294383	1	2	0	0	0	0	0	0	0
LAPTM5	ENST00000294507	1	1	0	0	0	0	0	0	0
TMCO4	ENST00000294543	4	4	0	0	0	0	0	0	0
CCDC27	ENST00000294600	2	1	1	1	0	0	0	0	0
DOCK6	ENST00000294618	3	2	1	0	0	0	0	0	0
ZNF281	ENST00000294740	1	0	0	0	0	0	0	0	0
ZNF496	ENST00000294753	1	1	0	0	0	0	0	0	0
NCSTN	ENST00000294785	1	0	0	0	0	0	0	0	0
FAM71A	ENST00000294829	2	4	0	0	0	0	0	0	0
RGSL1	ENST00000294854	1	1	0	0	0	0	0	0	0
C1orf115	ENST00000294889	1	1	0	0	0	0	0	0	0
PPP1R21	ENST00000294952	1	3	0	1	0	0	0	0	0
LHCGR	ENST00000294954	2	0	1	0	0	0	0	0	0
HAAO	ENST00000294973	1	1	0	0	0	0	0	0	0
SPRTN	ENST00000295050	1	4	0	0	0	0	0	0	0
CAPN13	ENST00000295055	3	0	0	0	0	0	0	0	0
LRRTM1	ENST00000295057	2	2	1	0	0	0	0	0	0
KCNF1	ENST00000295082	1	0	0	0	0	0	0	0	0
NEUROD1	ENST00000295108	1	1	0	0	0	0	0	0	0
CCDC138	ENST00000295124	1	0	1	2	0	0	0	0	0
TEKT4	ENST00000295201	2	2	0	0	0	0	0	0	0
SPATA18	ENST00000295213	2	1	0	0	0	0	0	0	0
KCNIP3	ENST00000295225	1	1	0	0	0	0	0	0	0
CHAC2	ENST00000295304	1	0	0	0	0	0	0	0	0
DHX57	ENST00000295373	1	2	0	0	0	0	0	0	0
BMP10	ENST00000295379	1	0	0	0	0	0	0	0	0
TGFA	ENST00000295400	1	1	0	0	0	0	0	0	0
MERTK	ENST00000295408	4	1	0	0	0	0	0	0	0
GABRG1	ENST00000295452	1	0	0	0	0	0	0	0	0
ALPI	ENST00000295463	3	1	0	0	0	0	0	0	0
HELQ	ENST00000295488	3	2	0	0	0	0	0	0	0
DCST1	ENST00000295542	3	0	0	0	0	0	0	0	0
COL6A3	ENST00000295550	3	5	2	3	0	0	0	0	0
POGLUT1	ENST00000295588	1	0	0	0	0	0	0	0	0
CCKAR	ENST00000295589	1	0	0	0	0	1	0	0	0
RNPEP	ENST00000295640	3	0	1	0	0	0	0	0	0
CCT3	ENST00000295688	1	0	0	0	0	0	0	0	0
IHH	ENST00000295731	3	0	0	0	0	0	0	0	0
PRKCI	ENST00000295797	1	2	0	0	0	0	0	0	0
EFHB	ENST00000295824	2	1	0	0	0	0	0	0	0
SPICE1	ENST00000295872	1	1	0	0	0	0	0	0	0
COX18	ENST00000295890	1	0	0	0	0	0	0	0	0
PRICKLE2	ENST00000295902	1	2	0	0	0	0	0	0	0
PTX3	ENST00000295927	1	0	0	0	0	0	0	0	0
IL17RE	ENST00000295980	1	1	0	0	0	0	0	0	0
IL17RC	ENST00000295981	2	1	0	1	0	0	0	0	0
TTC14	ENST00000296015	2	0	0	0	0	0	0	0	0
CXCL5	ENST00000296027	1	0	0	0	0	0	0	0	0
SHROOM3	ENST00000296043	1	5	1	2	0	0	0	0	0
CPA3	ENST00000296046	1	1	0	0	0	0	0	0	0
HPS3	ENST00000296051	2	1	0	1	0	0	0	0	0
TM4SF18	ENST00000296059	1	1	0	0	0	0	0	0	0
ZNF502	ENST00000296091	1	1	0	1	0	0	0	0	0
TGM4	ENST00000296125	2	2	0	0	0	0	0	0	0
CDCP1	ENST00000296129	2	1	0	0	0	0	0	0	0
CLEC3B	ENST00000296130	1	0	0	0	0	0	0	0	0
FYCO1	ENST00000296137	2	7	0	0	0	1	0	0	0
RTP3	ENST00000296142	1	0	0	0	0	0	0	0	0
TDGF1	ENST00000296145	2	0	0	0	0	0	0	0	0
DTX3L	ENST00000296161	1	4	0	0	0	0	0	0	0
ITGB5	ENST00000296181	1	1	0	0	0	0	0	0	0
SNIP1	ENST00000296215	2	0	0	0	0	0	0	0	0
DNALI1	ENST00000296218	1	0	0	0	0	0	0	0	0
C3orf65	ENST00000296270	1	0	0	0	0	0	0	0	0
MASP1	ENST00000296280	1	1	0	2	0	0	0	0	0
KIAA0226	ENST00000296343	1	0	0	0	0	0	0	0	0
MFI2	ENST00000296350	2	1	0	0	0	0	0	0	0
OTOP1	ENST00000296358	3	3	0	0	0	0	0	0	0
S100P	ENST00000296370	1	0	0	0	0	0	0	0	0
ADH5	ENST00000296412	1	0	0	0	0	0	0	0	0
BDH2	ENST00000296424	1	1	0	0	0	0	0	0	0
SHISA5	ENST00000296444	1	1	0	0	0	0	0	0	0
BSN	ENST00000296452	5	4	0	2	0	0	0	0	0
HSPA4L	ENST00000296464	2	1	0	0	0	0	0	0	0
MST1R	ENST00000296474	3	3	0	0	0	0	0	0	0
PRSS12	ENST00000296498	1	3	0	0	0	0	0	0	0
KIAA0947	ENST00000296564	2	2	0	0	0	0	0	0	0
ITGA2	ENST00000296585	2	2	0	0	0	0	0	0	0
STARD4	ENST00000296632	1	1	0	0	0	0	0	0	0
ANKRD33B	ENST00000296657	1	1	0	0	0	0	0	0	0
F2RL1	ENST00000296677	2	2	0	0	0	0	0	0	0
PRDM9	ENST00000296682	1	0	0	0	0	0	1	0	0
NDUFS4	ENST00000296684	1	1	0	0	0	0	0	0	0
TIGD6	ENST00000296736	1	0	1	2	0	0	0	0	0
ENPP6	ENST00000296741	1	1	0	0	0	0	0	0	0
ERAP1	ENST00000296754	2	1	0	0	0	0	0	0	0
MAP1B	ENST00000296755	2	4	1	0	0	0	0	0	0
UTP15	ENST00000296792	1	0	0	0	0	0	0	0	0
FOXQ1	ENST00000296839	1	0	0	0	0	0	0	0	0
C6orf195	ENST00000296847	3	0	0	0	0	0	0	0	0
NKD2	ENST00000296849	1	2	0	0	0	0	0	0	0
TNFRSF21	ENST00000296861	1	0	1	0	0	0	0	0	0
TLX3	ENST00000296921	1	2	0	0	0	0	0	0	0
T	ENST00000296946	3	0	0	0	0	0	0	0	0
C7orf72	ENST00000297001	2	0	1	0	0	0	0	0	0
SCIN	ENST00000297029	1	1	0	0	0	0	0	0	0
DAGLB	ENST00000297056	1	3	1	1	0	0	0	0	0
GALNT10	ENST00000297107	1	1	0	0	0	0	0	0	0
GPR85	ENST00000297146	1	0	0	0	0	0	0	0	0
BMPER	ENST00000297161	1	2	0	0	0	0	0	0	0
HSPA9	ENST00000297185	1	1	0	0	0	0	0	0	0
SYTL3	ENST00000297239	2	1	0	0	0	1	0	0	0
FNDC1	ENST00000297267	12	8	0	0	0	0	0	0	0
COL1A2	ENST00000297268	2	1	0	0	0	0	0	0	0
CASD1	ENST00000297273	1	0	0	0	0	0	0	0	0
LMTK2	ENST00000297293	3	2	0	0	0	0	0	0	0
C8orf48	ENST00000297324	2	3	0	0	0	0	0	0	0
EN2	ENST00000297375	1	0	0	0	0	0	0	0	0
CSMD3	ENST00000297405	3	3	0	0	0	0	0	0	0
SPIDR	ENST00000297423	1	2	0	0	0	0	0	0	0
DEFA4	ENST00000297435	1	1	0	0	0	0	0	0	0
HEATR2	ENST00000297440	1	0	0	0	0	0	0	0	0
TMEM184A	ENST00000297477	1	1	0	0	0	0	0	0	0
NOS3	ENST00000297494	1	2	0	1	0	0	0	0	0
MICALL2	ENST00000297508	5	1	0	0	0	0	0	0	0
ASIC3	ENST00000297512	2	0	0	0	0	0	0	0	0
SLC7A13	ENST00000297524	2	0	0	0	0	0	0	0	0
KIAA1429	ENST00000297591	2	2	2	1	0	0	0	0	0
C9orf24	ENST00000297623	1	0	0	0	0	0	0	0	0
KIAA1161	ENST00000297625	1	4	0	0	0	0	0	0	0
CNTNAP3	ENST00000297668	3	1	1	0	0	0	0	0	0
HSD3B7	ENST00000297679	1	2	0	0	0	0	0	0	0
CPA6	ENST00000297770	1	1	1	0	0	0	0	0	0
CCDC136	ENST00000297788	1	3	1	1	0	0	0	0	0
KIF27	ENST00000297814	1	2	1	0	0	0	0	0	0
SSMEM1	ENST00000297819	1	0	0	0	0	0	0	0	0
COL14A1	ENST00000297848	1	5	0	1	0	0	0	0	0
OR1Q1	ENST00000297913	1	0	0	0	0	0	0	0	0
WNK2	ENST00000297954	3	4	0	1	0	0	0	0	0
NOL6	ENST00000297990	1	3	0	0	0	0	0	0	0
ARMC3	ENST00000298032	3	0	0	0	0	0	0	0	0
FAT3	ENST00000298047	6	2	1	0	0	0	0	0	0
CCDC67	ENST00000298050	1	1	0	0	0	0	0	0	0
GPR101	ENST00000298110	1	1	0	1	0	1	0	0	0
WRN	ENST00000298139	3	3	0	0	0	0	0	0	0
DNAAF2	ENST00000298292	3	3	0	0	0	0	0	0	0
MAGEC3	ENST00000298296	2	2	0	0	0	0	0	0	0
TMEM63C	ENST00000298351	5	0	0	0	0	0	0	0	0
AKR1E2	ENST00000298375	2	0	0	0	0	0	0	0	0
RXFP2	ENST00000298386	1	0	0	0	0	0	0	0	0
PRDX3	ENST00000298510	1	0	0	0	0	0	0	0	0
SNAPC4	ENST00000298532	3	1	0	0	0	0	0	0	0
JAKMIP3	ENST00000298622	2	1	0	0	0	0	0	0	0
RNASE7	ENST00000298690	1	0	0	0	0	0	0	0	0
ARHGEF40	ENST00000298694	1	2	0	0	0	0	0	0	0
PPP1R36	ENST00000298705	1	1	0	0	0	0	0	0	0
METTL3	ENST00000298717	2	1	0	0	0	0	0	0	0
ARHGAP42	ENST00000298815	2	1	0	0	0	0	0	0	0
TTLL5	ENST00000298832	1	1	0	0	0	0	0	0	0
RAPSN	ENST00000298854	1	1	0	0	0	0	0	0	0
CAPRIN2	ENST00000298892	1	3	0	0	0	0	0	0	0
CLMN	ENST00000298912	2	2	0	0	0	0	0	0	0
C1QL3	ENST00000298943	1	1	0	0	0	0	0	0	0
R3HCC1L	ENST00000298999	1	1	0	0	0	0	0	0	0
PIWIL4	ENST00000299001	4	2	0	0	0	0	0	0	0
SPRED1	ENST00000299084	1	1	0	0	0	0	0	0	0
AMN	ENST00000299155	2	1	0	0	0	0	0	0	0
AVPR1A	ENST00000299178	1	0	0	0	0	0	0	0	0
ZNF319	ENST00000299237	1	0	0	0	0	0	0	0	0
HPS6	ENST00000299238	1	4	0	0	0	0	0	0	0
FRS2	ENST00000299293	1	0	0	0	0	0	0	0	0
CHODL	ENST00000299295	1	1	0	0	0	0	0	0	0
CCT2	ENST00000299300	1	0	0	0	0	0	0	0	0
TMEM132B	ENST00000299308	1	1	0	0	0	0	0	0	0
GNPTAB	ENST00000299314	1	2	0	0	0	0	0	0	0
C16orf71	ENST00000299320	1	1	1	2	0	0	0	0	0
CLDN10	ENST00000299339	1	1	0	0	0	0	0	0	0
CCDC182	ENST00000299415	1	1	0	0	0	0	0	0	0
RAG1	ENST00000299440	1	1	0	0	0	0	0	0	0
DCHS1	ENST00000299441	5	5	1	0	0	0	0	0	0
POTED	ENST00000299443	1	1	0	0	0	0	0	0	0
OR10A5	ENST00000299454	1	1	0	0	0	0	0	0	0
OR2D2	ENST00000299459	1	0	0	2	0	0	0	0	0
PPFIBP2	ENST00000299492	3	1	0	2	0	0	0	0	0
KIAA0355	ENST00000299505	1	0	0	1	0	0	0	0	0
CTDP1	ENST00000299543	3	1	0	0	0	0	0	0	0
ATMIN	ENST00000299575	1	2	0	0	0	0	0	0	0
C16orf46	ENST00000299578	1	0	0	0	0	0	0	0	0
POLR2M	ENST00000299638	1	0	0	0	0	0	0	0	0
ZNF407	ENST00000299687	3	4	0	1	0	0	0	0	0
A2ML1	ENST00000299698	3	4	0	1	0	1	0	0	0
TMED3	ENST00000299705	1	0	0	0	0	0	0	0	0
CDH16	ENST00000299752	2	1	0	1	0	0	0	0	0
HSP90B1	ENST00000299767	1	1	0	0	0	0	0	0	0
MMP3	ENST00000299855	1	1	0	0	0	0	0	0	0
TMPRSS5	ENST00000299882	2	0	0	0	0	0	0	0	0
COG1	ENST00000299886	2	1	0	0	0	0	0	0	0
MARVELD3	ENST00000299952	2	1	0	0	0	0	0	0	0
PPIB	ENST00000300026	1	0	0	0	0	0	0	0	0
LDHD	ENST00000300051	1	0	0	0	0	0	0	0	0
PLIN1	ENST00000300055	2	3	0	0	0	0	0	0	0
ANPEP	ENST00000300060	1	0	0	1	0	0	0	0	0
ZBTB39	ENST00000300101	1	1	0	0	0	0	0	0	0
OR4D6	ENST00000300127	1	0	0	0	0	0	0	0	0
XRCC6BP1	ENST00000300145	1	0	0	0	0	0	0	0	0
AGFG2	ENST00000300176	1	1	0	0	0	0	0	0	0
MS4A6E	ENST00000300182	2	0	0	0	0	0	0	0	0
MS4A7	ENST00000300184	2	1	0	0	0	0	0	0	0
EPB42	ENST00000300215	1	0	0	0	0	0	0	0	0
MAP1A	ENST00000300231	2	3	0	0	0	0	0	0	0
TPX2	ENST00000300403	1	0	0	0	0	0	0	0	0
B4GALNT2	ENST00000300404	1	2	0	0	0	0	0	0	0
COL6A2	ENST00000300527	2	3	1	0	0	0	0	0	0
GOLGA6C	ENST00000300576	1	1	0	1	0	0	0	0	0
LOXHD1	ENST00000300591	3	0	0	0	0	0	0	0	0
GCN1L1	ENST00000300648	1	2	1	0	0	0	0	0	0
MED1	ENST00000300651	1	0	0	0	0	0	0	0	0
ENTHD2	ENST00000300714	1	0	0	1	0	0	0	0	0
STIM1	ENST00000300737	1	1	0	0	0	0	0	0	0
OR51B5	ENST00000300773	4	1	0	0	0	0	0	0	0
OR51Q1	ENST00000300778	4	0	0	1	0	0	0	0	0
FN3K	ENST00000300784	1	3	0	0	0	1	0	0	0
VPS11	ENST00000300793	2	1	1	0	0	0	0	0	0
ZNF646	ENST00000300850	1	3	0	0	0	0	0	0	0
KLHL26	ENST00000300976	2	1	0	0	0	0	0	0	0
ZC3H18	ENST00000301011	2	1	0	0	0	0	0	0	0
PIEZO1	ENST00000301015	5	4	1	0	0	0	0	0	0
CDT1	ENST00000301019	2	4	0	1	0	0	0	0	0
ANKRD11	ENST00000301030	3	1	0	2	0	0	0	0	0
TP53I13	ENST00000301057	1	1	0	0	0	0	0	0	0
KMT2D	ENST00000301067	2	2	0	0	0	0	1	0	0
CYP2A6	ENST00000301141	6	0	0	1	0	0	0	0	0
CYP2A7	ENST00000301146	3	5	0	1	0	0	0	0	0
LIN37	ENST00000301159	2	0	2	0	0	0	0	0	0
AXL	ENST00000301178	2	1	0	0	0	0	0	0	0
DIP2B	ENST00000301180	1	2	0	0	0	0	0	0	0
ANKRD33	ENST00000301190	1	3	1	1	0	0	0	0	0
PSCA	ENST00000301258	1	0	0	0	0	0	0	0	0
CHAF1A	ENST00000301280	1	2	1	0	0	0	0	0	0
UBXN6	ENST00000301281	1	0	0	0	0	0	0	0	0
PLIN4	ENST00000301286	22	14	0	1	0	0	0	0	0
NLRP4	ENST00000301295	1	0	1	0	0	0	0	0	0
SLC39A4	ENST00000301305	2	0	1	0	0	0	0	0	0
ZNF582	ENST00000301310	1	0	0	0	0	0	0	0	0
KIFC2	ENST00000301332	2	1	0	1	0	0	0	0	0
RILP	ENST00000301336	1	0	0	0	0	0	0	0	0
TSR1	ENST00000301364	1	2	0	0	0	0	0	0	0
ZNF577	ENST00000301399	2	2	0	0	0	0	0	0	0
CGB5	ENST00000301408	1	0	0	0	0	0	0	0	0
KLK1	ENST00000301420	2	0	0	0	0	0	0	0	0
AC018755.1	ENST00000301439	1	0	0	0	0	0	0	0	0
ANGPTL4	ENST00000301455	1	0	0	0	0	0	0	0	0
CD320	ENST00000301458	1	0	0	0	0	0	0	0	0
RCOR2	ENST00000301459	1	1	0	0	0	0	0	0	0
ZNF443	ENST00000301547	1	5	0	2	0	0	0	0	0
[truncated: 5,193 more rows]
