# Supplementary material for: Landscape of multi-nucleotide variants in 125,748 human exomes and 15,708 genomes
Source: Nat Commun. 2020 May 27;11:2539. doi: 10.1038/s41467-019-12438-5 (PMC7253413; doi:10.1038/s41467-019-12438-5)
Supplement: Supplementary file 3 — Dataset 2 [file 41467_2019_12438_MOESM3_ESM.xlsx]

## Sheet: README
Sheet "Gained nonsense"
snv1: the first SNP of the MNV. chr-pos-ref-alt
snv2: the second SNP of the MNV. chr-pos-ref-alt
gene: the canonical gene name that are affected by the MNV
transcript_id: canonical transcript ID of the gene
combined_codon_change: codon change introduced by MNV
n_indv_callset: number of individuals having that MNV in the rare disease sample callset
n_indv_gnomAD: number of individuals having that MNV in the gnomAD exome and genome
gene LOEUF in gnomAD (percentile %): LOEUF of the gene, and its percentile
note: Main reason(s) to expect that variant being non-causal to the disease phenotype.
Sheet "Changed_missense_highCADD" and Sheet "Gained missense"
snv1: the first SNV of the MNV. chr-pos-ref-alt
snv2: the second SNV of the MNV. chr-pos-ref-alt
gene: the canonical gene name that are affected by the MNV
transcript_id: canonical transcript ID of the gene
combined_codon_change: codon change introduced by MNV
snv1_cadd_phred: CADD Phred score for snv1
snv2_cadd_phred: CADD Phred score for snv2
mnv_cadd_phred: CADD Phred score for the MNV
n_indv_callset: number of individuals having that MNV in the rare disease sample callset
n_indv_gnomAD: number of individuals having that MNV in the gnomAD exome and genome
gene LOEUF in gnomAD (percentile %): LOEUF of the gene, and its percentile
note: Main reason(s) to expect that variant being non-causal to the disease phenotype.
Sheet "samples_breakdown"
row = disease phenotype description of the samples
columns = status of the samples, either affected or unaffected.

## Sheet: Gained_nonsense
snp1	snp2	gene	transcript_id	combined_codon_change	n_indv_callset	n_indv_gnomAD	gene LOEUF in gnomAD (percentile %)	note
1-205053219-C-T	1-205053220-G-A	TMEM81	ENST00000367167	CGg/TAg	1	0	1.682 (87.2)	unconstrained / snp2 does not exist in gnomAD
2-97877291-C-T	2-97877292-C-A	ANKRD36	ENST00000420699	CCg/TAg	5	20	1.41 (77.5)	unconstrained
2-242499019-G-T	2-242499020-C-A	BOK	ENST00000318407	GCg/TAg	1	0	1.035 (57.9)	unconstrained / snp1 does not exist in gnomAD / snp2 filtered out in gnomAD
3-46021218-G-T	3-46021220-G-A	FYCO1	ENST00000296137	CgC/TgA	1	11	0.881 (48.4)	unconstrained
3-75787863-A-T	3-75787864-T-A	ZNF717	ENST00000422325	ATg/TAg	43	101	1.929 (97.8)	unconstrained / too common
4-9388038-C-T	4-9388039-G-A	RP11-1396O13.13	ENST00000508324	CGg/TAg	7	0	1.842 (93.0)	unconstrained / snp1 filtered out in gnomAD
5-13944512-A-C	5-13944514-G-A	DNAH5	ENST00000265104	CaT/TaG	3	0	0.676 (35.9)	snp2 filtered out in gnomAD
6-31239049-G-T	6-31239050-G-T	HLA-C	ENST00000376228	tCC/tAA	1	0	1.028 (57.5)	unconstrained / snp1 filtered out in gnomAD exome
6-32552085-G-T	6-32552087-C-A	HLA-DR1B	ENST00000360004	GaC/TaA	11	5783	1.183 (66.6)	unconstrained / too common / variants filtered out in gnomAD genome
7-100636789-C-A	7-100636790-C-A	MUC12	ENST00000536621	tCC/tAA	2	24	1.559 (83.0)	unconstrained
7-100681358-C-T	7-100681359-C-G	MUC17	ENST00000306151	CCa/TGa	2	80	1.448 (78.9)	unconstrained
9-5231710-C-T	9-5231712-T-A	INSL4	ENST00000239316	CgT/TgA	1	9	1.929 (97.8)	unconstrained
14-21467912-C-T	14-21467913-T-G	SLC39A2	ENST00000298681	CTa/TGa	1	39	1.169 (65.8)	unconstrained
15-76030645-C-A	15-76030646-C-A	AC019294.1	ENST00000543887	tCC/tAA	1	651	nan (nan)	too common
19-53995002-C-T	19-53995004-G-A	ZNF813	ENST00000396403	CgG/TgA	3	7	0.883 (48.5)	unconstrained / snp1 filtered out in gnomAD genome
20-35507540-C-T	20-35507542-G-A	TLDC2	ENST00000217320	CgG/TgA	1	10	0.86 (47.1)	unconstrained

## Sheet: Changed_missense_highCADD
snv1	snv2	gene	transcript_id	combined_codon_change	snv1_cadd_phred	snv2_cadd_phred	mnv_cadd_phred	n_indv_callset	n_indv_gnomAD	gene LOEUF in gnomAD (percentile %)	note
1-8418644-C-A	1-8418645-C-T	RERE	ENST00000337907	cGG/cAT	0.3	24.9	24.8	1	1	0.12 (1.85)	MNV not on the proband
1-8418644-C-A	1-8418646-G-A	RERE	ENST00000337907	CgG/TgT	0.3	24.5	25.8	1	6	0.12 (1.85)	poor reads, likely not a real event / phenotype is not a good match
1-12907379-T-C	1-12907380-C-A	HNRNPCL1	ENST00000317869	GAt/TGt	16.87	8.604	23.8	71	0	1.795 (91.1)	unconstrained / snv1 filtered out in gnomAD genome / snv2 filtered out in gnomAD
1-16374531-G-T	1-16374533-G-C	CLCNKB	ENST00000375679	GgG/TgC	27.8	0.147	26.9	1	0	1.232 (69.1)	unconstrained / snv1 does not exist in gnomAD
1-36039795-G-A	1-36039796-C-T	TFAP2E	ENST00000373235	GCc/ATc	19.12	20.3	21.8	1	0	1.164 (65.5)	unconstrained / variants filtered out in gnomAD
1-47904909-G-C	1-47904910-C-T	FOXD2	ENST00000334793	GCg/CTg	2.6069999999999998	23.3	23.2	2	9	1.376 (76.2)	unconstrained
1-146767149-G-T	1-146767150-C-T	CHD1L	ENST00000369258	GCa/TTa	0.022000000000000002	15.06	20.7	1	0	1.295 (72.3)	unconstrained
1-156640156-G-A	1-156640157-G-A	NES	ENST00000368223	CCc/TTc	9.401	22.4	22.8	1	0	0.487 (24.6)	snv2 does not exist in gnomAD
1-197030201-T-C	1-197030202-G-A	F13B	ENST00000367412	aCA/aTG	7.96	18.49	25.7	2	7	0.829 (45.1)	unconstrained
1-214492285-G-A	1-214492286-G-A	SMYD2	ENST00000366957	GGa/AAa	23.0	12.86	22.6	1	7	0.859 (47.1)	unconstrained
1-228528563-C-G	1-228528565-G-T	OBSCN	ENST00000570156	CaG/GaT	4.6160000000000005	23.3	21.2	2	0	0.846 (46.2)	unconstrained / snv2 does not exist in gnomAD
1-236744712-C-A	1-236744714-C-A	HEATR1	ENST00000366582	GtG/TtT	14.21	25.3	26.5	3	0	0.136 (2.46)	snv2 filtered out in gnomAD
2-26590083-C-T	2-26590084-T-G	EPT1	ENST00000260585	aCT/aTG	28.5	5.439	28.0	1	2	0.439 (21.5)	gene does not seem relevant to phenotype
2-27324724-G-C	2-27324725-G-T	CGREF1	ENST00000402394	aCC/aAG	9.02	26.2	28.9	1	1	1.903 (96.3)	unconstrained
2-27435249-G-T	2-27435250-A-G	ATRAID	ENST00000380171	GAc/TGc	15.53	0.499	21.7	1	9	1.145 (64.5)	unconstrained
2-36810586-T-C	2-36810587-G-A	FEZ2	ENST00000379245	aCA/aTG	5.832000000000001	18.61	20.7	1	2	1.427 (78.0)	unconstrained
2-71062648-G-A	2-71062649-C-T	CD207	ENST00000410009	GCc/ATc	21.3	7.4479999999999995	24.2	1	7	1.421 (77.8)	unconstrained
2-86481920-T-C	2-86481921-C-T	REEP1	ENST00000538924	GAa/AGa	31.0	34.0	32.0	1	0	0.227 (7.62)	variants not in gnomAD
2-101010082-G-C	2-101010083-G-A	CHST10	ENST00000264249	aCC/aTG	6.292000000000001	16.88	24.2	1	8	0.954 (53.1)	unconstrained
2-108443510-C-G	2-108443511-C-G	RGPD4	ENST00000408999	tCC/tGG	22.9	6.388999999999999	24.9	3	1	1.879 (94.9)	unconstrained
2-127953054-A-C	2-127953055-G-A	CYP27C1	ENST00000335247	aCT/aTG	0.001	17.91	23.4	1	1	1.075 (60.3)	unconstrained
2-152490457-C-T	2-152490458-A-G	NEB	ENST00000397345	TGc/CAc	21.9	9.498	22.7	2	4	0.402 (19.0)	unconstrained
2-228102723-G-C	2-228102724-G-A	COL4A3	ENST00000396578	GGg/CAg	24.5	23.6	24.3	2	3	0.506 (25.7)	snv1 CADD higher than MNV CADD
2-240982245-G-A	2-240982246-G-C	PRR21	ENST00000408934	CCa/GTa	14.28	12.66	22.9	1	0	nan (nan)	snv1 not in gnomAD / snv2 filtered out in gnomAD
2-240982251-A-G	2-240982252-G-A	PRR21	ENST00000408934	CTt/TCt	19.77	21.7	22.4	1	3	nan (nan)	MNV not on the proband
3-46021218-G-T	3-46021219-C-T	FYCO1	ENST00000296137	cGC/cAA	8.215	34.0	34.0	2	5	0.881 (48.4)	unconstrained
3-52643685-T-C	3-52643686-G-A	PBRM1	ENST00000394830	aCA/aTG	1.665	23.6	24.2	1	1	0.13 (2.25)	MNV not on the proband
3-72495944-G-C	3-72495945-A-G	RYBP	ENST00000477973	TCt/CGt	22.2	0.008	22.5	3	3	0.722 (38.6)	case solved with variant in DMD
3-75786593-C-A	3-75786594-C-T	ZNF717	ENST00000422325	gGG/gAT	11.12	23.2	24.0	7	0	1.929 (97.8)	unconstrained / snv1 filtered out in gnomAD exome / snv2 filtered out in gnomAD genome
3-75788258-C-A	3-75788260-C-A	ZNF717	ENST00000422325	GgG/TgT	10.87	23.7	23.6	17	5	1.929 (97.8)	unconstrained
4-2461887-C-T	4-2461888-A-G	RP11-503N18.3	ENST00000506607	CAc/TGc	15.86	0.24100000000000002	22.9	1	5	1.272 (71.1)	unconstrained
4-70079974-C-T	4-70079975-A-G	UGT2B11	ENST00000446444	TGt/CAt	23.5	23.0	24.1	1	5	1.623 (85.0)	unconstrained
4-88928988-G-A	4-88928989-C-A	PKD2	ENST00000237596	GCc/AAc	20.8	23.7	23.4	1	4	0.494 (25.0)	gene does not seem relevant to phenotype
4-151207126-G-A	4-151207127-C-T	LRBA	ENST00000357115	GCg/ATg	21.3	19.85	28.6	1	0	0.41 (19.5)	snv1 filtered out in gnomAD
4-155243603-A-C	4-155243604-T-C	DCHS2	ENST00000357232	aAT/aGG	23.1	2.099	22.9	3	0	1.035 (57.9)	unconstrained / snv1 does not exist in gnomAD
5-13701525-T-C	5-13701526-G-A	DNAH5	ENST00000265104	aCA/aTG	0.391	32.0	32.0	2	3	0.676 (35.9)	segregates both with the proband and unaffected parent / phenotype does not match
5-13864728-C-A	5-13864730-G-A	DNAH5	ENST00000265104	CgG/TgT	16.77	33.0	34.0	1	1	0.676 (35.9)	MNV not on the proband
5-64023951-C-T	5-64023953-A-T	SREK1IP1	ENST00000513458	TtG/AtA	13.8	22.9	23.4	1	0	0.701 (37.4)	snv1 filtered out in gnomAD genome / snv2 filtered out in gnomAD
5-75003678-T-C	5-75003679-G-A	POC5	ENST00000428202	CAt/TGt	0.049	20.4	21.8	2	4	0.907 (50.1)	unconstrained
5-94772540-C-T	5-94772541-C-T	FAM81B	ENST00000283357	CCt/TTt	11.87	22.4	22.7	1	3	1.208 (67.8)	unconstrained
5-138857919-T-C	5-138857920-G-A	TMEM173	ENST00000330794	CAt/TGt	0.068	15.92	22.8	1	2	0.911 (50.4)	unconstrained
5-139227686-G-A	5-139227687-C-T	NRG2	ENST00000361474	GCc/ATc	25.5	27.2	25.7	1	1	0.22 (7.13)	case solved with a known nephrotic disease gene (confirmed homozygous deletion)
5-140048267-T-C	5-140048268-G-A	WDR55	ENST00000358337	TGt/CAt	4.303999999999999	19.46	20.5	1	4	1.6 (84.2)	unconstrained
5-140228276-T-G	5-140228277-T-C	PCDHA9	ENST00000532602	TTg/GCg	0.002	22.4	20.9	2	0	1.665 (86.6)	unconstrained / snv1 filtered out in gnomAD exome / snv2 does not exist in gnomAD
5-149323905-C-T	5-149323906-T-G	PDE6A	ENST00000255266	AGg/CAg	24.1	7.05	33.0	1	8	1.078 (60.5)	unconstrained
5-178507090-G-A	5-178507092-G-T	ZNF354C	ENST00000315475	GaG/AaT	15.89	14.03	21.9	1	8	1.16 (65.3)	unconstrained
6-3264502-G-C	6-3264503-G-A	PSMG4	ENST00000419065	GGt/CAt	14.77	10.65	22.7	2	1	1.813 (91.7)	unconstrained
6-32191662-A-G	6-32191663-G-A	NOTCH4	ENST00000375023	CTg/TCg	22.2	2.1430000000000002	21.7	1	0	0.743 (39.9)	variants do not exist in gnomAD
6-105609320-G-T	6-105609321-A-T	POPDC3	ENST00000254765	cTC/cAA	7.944	26.6	28.4	1	3	0.896 (49.4)	unconstrained
7-65112775-G-T	7-65112776-A-T	AC104057.1	ENST00000593865	cTC/cAA	0.021	22.4	22.2	2	0	1.878 (94.9)	unconstrained / snv1 filtered out in gnomAD / snv2 does not exist in gnomAD genome
7-80378319-G-C	7-80378321-C-T	SEMA3C	ENST00000265361	GtC/AtG	8.459	22.8	23.2	1	7	0.526 (27.1)	case solved with other gene
7-94898810-C-A	7-94898811-G-A	PPP1R9A	ENST00000433360	CGa/AAa	16.85	21.2	21.1	5	0	0.476 (23.9)	snv1 filtered out in gnomAD
7-133580445-G-A	7-133580447-G-A	EXOC4	ENST00000253861	GtG/AtA	24.8	11.72	22.3	1	4	0.788 (42.6)	unconstrained
7-135047703-T-C	7-135047704-G-A	CNOT4	ENST00000541284	aCA/aTG	0.368	26.6	26.6	1	2	0.14 (2.63)	case solved with a known disease gene (compound heterozygous variants in TTN); phenotype unmatch
8-23150877-C-T	8-23150878-T-G	R3HCC1	ENST00000265806	CTg/TGg	16.11	24.5	29.6	1	2	1.342 (74.7)	unconstrained
9-19576948-C-T	9-19576949-T-G	SLC24A2	ENST00000341998	AGg/CAg	12.98	6.0520000000000005	22.4	1	1	0.626 (32.8)	case solved with variant in LAMA2
9-139944428-A-G	9-139944429-A-C	ENTPD2	ENST00000355097	TTc/GCc	28.5	27.9	27.0	2	5	1.515 (81.2)	unconstrained
10-46321904-C-T	10-46321905-G-A	AGAP4	ENST00000448048	CGc/TAc	22.2	21.5	23.4	1	0	nan (nan)	case solved with variant in CLCN1
10-51226017-G-A	10-51226018-G-T	AGAP8	ENST00000425119	CCa/ATa	9.112	20.7	22.8	1	3	nan (nan)	case solved with other gene
10-72500862-C-T	10-72500863-C-G	ADAMTS14	ENST00000373208	tCC/tTG	32.0	13.64	26.1	1	7	0.674 (35.8)	segregates both with the proband and unaffected parent / phenotype does not match
10-99991407-C-T	10-99991408-A-G	R3HCC1L	ENST00000298999	CAt/TGt	23.4	8.339	24.1	1	0	1.014 (56.7)	unconstrained / snv1 does not exist in gnomAD
11-2466497-G-A	11-2466498-G-T	KCNQ1	ENST00000155840	GGc/ATc	21.4	21.3	23.7	1	0	0.787 (42.6)	unconstrained / variants filtered out in gnomAD
11-5906192-A-C	11-5906193-G-C	OR52E4	ENST00000316987	AGa/CCa	0.008	26.7	23.6	1	1	1.936 (98.3)	unconstrained
11-6891112-C-T	11-6891113-A-G	OR10A2	ENST00000307322	CAc/TGc	16.91	0.907	23.8	1	7	1.646 (85.8)	unconstrained
11-18290879-A-G	11-18290880-C-G	SAA1	ENST00000405158	ACc/GGc	12.79	0.915	21.9	1	8	1.642 (85.8)	unconstrained
11-55761221-C-T	11-55761222-T-G	OR5F1	ENST00000278409	AGt/CAt	0.14800000000000002	18.72	20.4	1	0	1.961 (99.5)	unconstrained / snv2 does not exist in gnomAD
11-75277756-C-T	11-75277757-C-G	SERPINH1	ENST00000524558	tCC/tTG	24.8	8.634	21.0	1	2	0.723 (38.7)	case solved by a different gene
11-103082590-G-A	11-103082591-A-T	DYNC2H1	ENST00000398093	cGA/cAT	23.3	3.9819999999999998	23.0	2	0	0.544 (28.2)	snv2 does not exist in gnomAD
11-118074286-C-A	11-118074287-C-G	AMICA1	ENST00000356289	GGg/CTg	24.4	24.4	24.7	1	1	0.83 (45.2)	unconstrained
12-9016572-C-T	12-9016573-A-G	A2ML1	ENST00000299698	CAc/TGc	24.1	6.517	24.7	1	9	0.953 (53.0)	unconstrained
12-49065727-T-C	12-49065728-G-A	KANSL2	ENST00000420613	aCA/aTG	4.205	32.0	32.0	1	0	0.432 (21.0)	snv2 does not exist in gnomAD
12-50745792-G-A	12-50745793-C-T	FAM186A	ENST00000327337	GCg/ATg	23.2	21.0	23.3	3	7	0.787 (42.6)	unconstrained
12-52696929-C-A	12-52696930-A-C	KRT86	ENST00000293525	CAg/ACg	23.0	24.2	23.4	2	0	1.281 (71.6)	unconstrained / snv2 filtered out in gnomAD
12-121017170-A-G	12-121017171-A-G	POP5	ENST00000357500	TTa/CCa	24.6	12.02	25.1	1	1	1.635 (85.5)	unconstrained
12-133160152-C-G	12-133160153-T-C	FBRSL1	ENST00000434748	CTc/GCc	22.3	23.4	23.1	1	0	0.61 (31.9)	variants do not exist in gnomAD
13-39433605-C-T	13-39433606-A-G	FREM2	ENST00000280481	aCA/aTG	29.1	0.5489999999999999	29.9	1	1	0.48 (24.2)	MNV is in the unaffacted parent, not proband
14-23549378-G-C	14-23549379-C-G	ACIN1	ENST00000262710	GCt/CGt	18.0	13.53	22.3	1	3	0.21 (6.48)	poor reads. Likely not a real event. / MNV is also in the unaffacted parent.
14-51716187-C-T	14-51716188-T-G	TMX1	ENST00000457354	aCT/aTG	21.0	12.87	22.4	1	1	0.749 (40.3)	unconstrained
14-105415264-G-A	14-105415265-A-T	AHNAK2	ENST00000333244	TCg/ATg	14.35	0.042	23.5	1	0	0.939 (52.1)	unconstrained / variants filtered out in gnomAD
14-105417765-A-T	14-105417766-G-A	AHNAK2	ENST00000333244	tCT/tTA	19.57	22.6	22.8	1	0	0.939 (52.1)	unconstrained / snv1 filtered out in gnomAD genome
15-21062000-T-C	15-21062001-G-A	POTEB2	ENST00000454856	aCA/aTG	1.531	11.38	21.4	3	2	1.768 (90.1)	unconstrained
15-28948998-G-T	15-28948999-A-T	GOLGA8M	ENST00000563027	cTC/cAA	0.40399999999999997	23.2	23.2	1	0	1.53 (81.9)	unconstrained / variants do not exist in gnomAD
15-34137198-C-T	15-34137200-T-G	RYR3	ENST00000389232	CgT/TgG	23.1	4.236000000000001	33.0	1	3	0.278 (11.0)	case solved with biallelic variant in CPT2
15-79749447-G-T	15-79749448-T-A	KIAA1024	ENST00000305428	GTt/TAt	13.99	19.56	22.7	1	2	0.689 (36.7)	other tier 2 gene candidate identified
15-90196006-G-T	15-90196008-C-T	KIF7	ENST00000394412	GaC/AaA	23.3	22.8	23.8	2	4	0.888 (48.8)	unconstrained
15-100672236-C-T	15-100672237-T-G	ADAMTS17	ENST00000268070	AGg/CAg	25.4	10.42	28.2	2	2	0.731 (39.2)	MNV is also in the unaffacted parent
16-8953081-C-G	16-8953082-C-T	CARHSP1	ENST00000396593	cGG/cAC	13.71	26.7	27.5	1	7	1.884 (95.3)	unconstrained
16-14820043-C-T	16-14820044-T-G	NPIPA3	ENST00000552140	CTt/TGt	16.93	22.6	23.1	1	0	nan (nan)	variants do not exist in gnomAD
16-20873766-C-T	16-20873767-T-G	DCUN1D3	ENST00000324344	AGg/CAg	20.4	1.505	23.2	1	1	0.421 (20.3)	monoalleleic, in only one of 2 affected individuals
16-50745581-C-T	16-50745583-T-G	NOD2	ENST00000300589	CgT/TgG	11.72	0.026000000000000002	22.8	1	1	1.372 (76.0)	unconstrained
17-7416706-C-A	17-7416707-A-C	POLR2A	ENST00000322644	cCA/cAC	23.4	0.371	23.4	13	0	0.16 (3.55)	snv1 filtered out in gnomAD / snv2 does not exist in gnomAD
17-12899963-T-C	17-12899964-G-A	ELAC2	ENST00000338034	aCA/aTG	8.01	32.0	32.0	1	0	1.032 (57.7)	unconstrained / snv2 does not exist in gnomAD
17-36294094-C-T	17-36294095-T-C	TBC1D3F	ENST00000327454	CTc/TCc	23.0	22.8	22.3	98	0	1.933 (98.1)	unconstrained / variants filtered out in gnomAD
17-39411671-A-T	17-39411672-C-T	KRTAP9-9	ENST00000394008	ACc/TTc	9.141	17.06	22.9	1	0	1.891 (95.7)	unconstrained / variants do not exist in gnomAD
17-39411671-A-T	17-39411672-C-T	KRTAP9-9	ENST00000394008	ACC/TTA	9.141	17.06	23.0	1	0	1.891 (95.7)	unconstrained / triple nucleotide variant / variants do not exist in gnomAD
17-79526402-G-C	17-79526404-C-T	NPLOC4	ENST00000331134	GgC/AgG	1.053	22.2	25.0	1	2	0.133 (2.34)	case solved with other variant
18-67872503-C-A	18-67872504-A-G	RTTN	ENST00000255674	TGc/CTc	23.2	25.1	23.4	1	0	0.725 (38.8)	snv2 does not exist in gnomAD
18-70417396-C-T	18-70417397-T-G	NETO1	ENST00000327305	AGc/CAc	15.34	24.7	27.0	2	0	0.525 (27.1)	snv2 does not exist in gnomAD
19-990281-G-A	19-990282-C-T	WDR18	ENST00000251289	GCg/ATg	20.3	23.7	28.1	1	0	0.252 (9.32)	snv2 filtered out in gnomAD
19-4512874-G-C	19-4512875-G-T	PLIN4	ENST00000301286	aCC/aAG	0.027999999999999997	19.89	22.9	1	0	1.533 (82.0)	unconstrained
19-8400217-C-T	19-8400218-C-T	KANK3	ENST00000330915	GGc/AAc	22.9	26.3	27.1	1	0	1.075 (60.3)	unconstrained / variants do not exist in gnomAD
19-20727639-T-C	19-20727640-C-G	ZNF737	ENST00000427401	GAa/CGa	23.3	17.84	23.4	2	0	1.688 (87.4)	unconstrained
19-36017928-G-C	19-36017929-C-A	SBSN	ENST00000452271	GCg/TGg	13.08	16.83	23.4	3	9	0.978 (54.5)	unconstrained
19-49535815-C-A	19-49535816-C-T	CGB2	ENST00000359342	CCg/ATg	17.27	8.103	22.3	2	0	1.867 (94.3)	unconstrained / snv1 filtered out in gnomAD / snv2 filtered out in gnomAD genome
19-55526372-G-T	19-55526373-G-C	GP6	ENST00000310373	CCc/GAc	24.1	23.2	24.2	1	0	1.619 (84.9)	unconstrained / snv1 does not exist in gnomAD
19-55644325-A-C	19-55644327-G-A	TNNT1	ENST00000588981	CgT/TgG	8.288	35.0	35.0	1	5	1.429 (78.1)	unconstrained
20-60982118-G-C	20-60982119-C-T	CABLES2	ENST00000279101	CCg/TGg	9.227	0.247	22.6	1	0	0.864 (47.4)	unconstrained
22-20710219-C-T	22-20710220-C-T	FAM230A	ENST00000434783	CCc/TTc	0.011000000000000001	20.7	20.5	1	0	1.485 (80.2)	unconstrained / snv2 does not exist in gnomAD
22-30783168-G-C	22-30783169-C-T	RNF215	ENST00000382363	gGC/gAG	5.615	23.1	23.3	2	3	1.338 (74.5)	unconstrained
22-50988192-C-T	22-50988193-A-G	KLHDC7B	ENST00000395676	CAc/TGc	19.57	0.001	22.9	1	7	1.481 (80.0)	unconstrained
X-299360-G-A	X-299361-C-T	PPP2R3B	ENST00000390665	GCg/ATg	22.5	13.58	21.0	1	0	0.877 (48.1)	unconstrained
X-12994920-G-A	X-12994921-C-G	TMSB4X	ENST00000380636	gGC/gAG	23.4	13.75	28.2	2	0	1.665 (86.6)	unconstrained
X-24833100-G-T	X-24833102-G-T	POLA1	ENST00000379059	GtG/TtT	26.0	5.434	27.7	1	0	0.052 (0.13)	variants filtered out in gnomAD
X-35969297-G-A	X-35969299-G-A	CXorf22	ENST00000297866	GtG/AtA	24.4	7.334	22.5	1	2	0.303 (12.8)	MNV does not segregate in the affected siblings
X-106034395-G-T	X-106034396-C-T	RNF128	ENST00000255499	GCa/TTa	24.9	26.2	34.0	1	0	0.7 (37.4)	Solved with variant in CAPN3
X-114425238-G-A	X-114425239-G-A	RBMXL3	ENST00000424776	GGc/AAc	10.82	22.2	23.2	4	0	nan (nan)	snv2 does not exist in gnomAD
X-117718780-T-G	X-117718781-C-T	DOCK11	ENST00000276202	TCa/GTa	24.0	32.0	27.3	1	1	0.363 (16.5)	case solved with other variants
X-140983127-G-A	X-140983128-C-T	MAGEC3	ENST00000298296	GCa/ATa	21.8	16.11	21.1	1	0	1.773 (90.3)	unconstrained / snv2 does not exist in gnomAD
X-153418454-A-C	X-153418455-G-T	OPN1LW	ENST00000369951	AGg/CTg	0.27899999999999997	28.1	31.0	3	0	0.3 (12.5)	variants filtered out in gnomAD
MT-15452-C-A	MT-15453-T-C	MT-CYB	ENST00000361789	CTt/ACt	8.431000000000001	23.4	23.5	2	0	nan (nan)	variant does not look real

## Sheet: Gained_missense
snv1	snv2	gene	transcript_id	combined_codon_change	snv1_cadd_phred	snv2_cadd_phred	mnv_cadd_phred	n_indv_callset	n_indv_gnomAD	gene LOEUF in gnomAD (percentile %)	note
1-13035555-C-T	1-13035557-A-C	PRAMEF22	ENST00000376187	CtA/TtC	0.177	0.001	5.68	1	0	1.922 (97.4)	unconstrained / low CADD / variants filtered out in gnomAD
13-113965176-C-A	13-113965178-G-T	LAMP1	ENST00000332556	CgG/AgT	15.03	3.0210000000000004	14.89	2	0	0.4 (18.9)	relatively low CADD / snp2 does not exit in gnomAD
19-10407167-C-T	19-10407169-G-C	ICAM5	ENST00000221980	CtG/TtC	14.73	7.892	29.1	6	148	0.547 (28.4)	common in gnomAD

## Sheet: samples_breakdown
	affected	unaffected	unclear	total
Muscle/neurodevelopmental	3160	919	14	4093
Bone marrow	192	87	3	282
Eye	433	84	0	517
Kidney	161	261	6	428
Orphan / complex / others	329	422	1	752
total	4275	1773	24	6072
