# Supplementary material for: Landscape of multi-nucleotide variants in 125,748 human exomes and 15,708 genomes
Source: Nat Commun. 2020 May 27;11:2539. doi: 10.1038/s41467-019-12438-5 (PMC7253413; doi:10.1038/s41467-019-12438-5)
Supplement: Supplementary file 4 — Dataset 3 [file 41467_2019_12438_MOESM4_ESM.xlsx]

## Sheet: README
Sheet "mutation_rate"
mut_rate:	estimated mutation rate, per 2bp reference alleles, per generation
num_refs:	number of reference alleles in the human genome (hg19)
num_refs_w_lcr:	number of reference alleles in the human genome (hg19), including low-complexity regions
cov_adjustment:	coverage adjustment term that was used for the calculation
	(the product mut_rate * num_refs gives the estimation of number of de novo MNVs per individual)
Sheet "mechanism"
class:	predicted major machanism for each MNV pattern
SNV1:	Whether SNV1 (first base of the refs -> first base of the alts) is Transition (Ti) or Transversion(Tv). When it is Ti, whether it can be in CpG context (depending on +-1bp context) is also annotated
SNV2:	Same as SNV1, for SNV2
repeat:	TRUE if probability of the MNV falling in repeatitive region is >20%
polzeta:	TRUE if the MNV pattern is known to be enriched for polymerase zeta error

## Sheet: mutation_rate
	refs	alts	mut_rate	num_refs	num_refs_w_lcr	cov_adjustment
AA->CC	AA	CC	3.65309e-12	264430211	276757395	0.81649
AA->CG	AA	CG	2.85605e-12	264430211	276757395	0.81649
AA->CT	AA	CT	6.88211e-12	264430211	276757395	0.81649
AA->GC	AA	GC	1.19224e-11	264430211	276757395	0.81649
AA->GG	AA	GG	1.0456e-11	264430211	276757395	0.81649
AA->GT	AA	GT	8.94113e-12	264430211	276757395	0.81649
AA->TC	AA	TC	6.27667e-12	264430211	276757395	0.81649
AA->TG	AA	TG	6.49892e-12	264430211	276757395	0.81649
AA->TT	AA	TT	2.24499e-11	264430211	276757395	0.81649
AC->CA	AC	CA	2.11869e-11	140234980	142544832	0.81383
AC->CG	AC	CG	3.07847e-12	140234980	142544832	0.81383
AC->CT	AC	CT	1.60351e-11	140234980	142544832	0.81383
AC->GA	AC	GA	3.1674e-11	140234980	142544832	0.81383
AC->GG	AC	GG	1.29712e-11	140234980	142544832	0.81383
AC->GT	AC	GT	2.52319e-11	140234980	142544832	0.81383
AC->TA	AC	TA	2.15638e-11	140234980	142544832	0.81383
AC->TG	AC	TG	1.06514e-11	140234980	142544832	0.81383
AC->TT	AC	TT	3.05431e-11	140234980	142544832	0.81383
AG->CA	AG	CA	2.04377e-11	196007832	198063487	0.81467
AG->CC	AG	CC	3.65199e-11	196007832	198063487	0.81467
AG->CT	AG	CT	2.0721e-11	196007832	198063487	0.81467
AG->GA	AG	GA	1.95293e-11	196007832	198063487	0.81467
AG->GC	AG	GC	7.896e-12	196007832	198063487	0.81467
AG->GT	AG	GT	1.2521e-11	196007832	198063487	0.81467
AG->TA	AG	TA	1.54259e-11	196007832	198063487	0.81467
AG->TC	AG	TC	9.73702e-12	196007832	198063487	0.81467
AG->TT	AG	TT	2.2714e-11	196007832	198063487	0.81467
AT->CA	AT	CA	8.04755e-12	214297631	218649734	0.81586
AT->CC	AT	CC	6.62479e-12	214297631	218649734	0.81586
AT->CG	AT	CG	1.60572e-12	214297631	218649734	0.81586
AT->GA	AT	GA	1.09719e-11	214297631	218649734	0.81586
AT->GC	AT	GC	8.2873e-12	214297631	218649734	0.81586
AT->TA	AT	TA	1.00571e-11	214297631	218649734	0.81586
CA->AC	CA	AC	1.41219e-11	202593501	205378458	0.80988
CA->AG	CA	AG	3.86074e-11	202593501	205378458	0.80988
CA->AT	CA	AT	2.91447e-11	202593501	205378458	0.80988
CA->GC	CA	GC	4.56499e-12	202593501	205378458	0.80988
CA->GG	CA	GG	1.56043e-11	202593501	205378458	0.80988
CA->GT	CA	GT	5.96003e-12	202593501	205378458	0.80988
CA->TC	CA	TC	1.03368e-11	202593501	205378458	0.80988
CA->TG	CA	TG	1.00857e-10	202593501	205378458	0.80988
CA->TT	CA	TT	2.40788e-11	202593501	205378458	0.80988
CC->AA	CC	AA	8.53955e-11	146289078	147620260	0.80487
CC->AG	CC	AG	3.61116e-11	146289078	147620260	0.80487
CC->AT	CC	AT	4.51149e-11	146289078	147620260	0.80487
CC->GA	CC	GA	2.49347e-11	146289078	147620260	0.80487
CC->GG	CC	GG	1.35893e-11	146289078	147620260	0.80487
CC->GT	CC	GT	2.1726e-11	146289078	147620260	0.80487
CC->TA	CC	TA	2.34873e-11	146289078	147620260	0.80487
CC->TG	CC	TG	2.62838e-11	146289078	147620260	0.80487
CC->TT	CC	TT	7.40594e-11	146289078	147620260	0.80487
CG->AA	CG	AA	3.60443e-11	27701609	27955445	0.79323
CG->AC	CG	AC	1.0492e-11	27701609	27955445	0.79323
CG->AT	CG	AT	1.36045e-11	27701609	27955445	0.79323
CG->GA	CG	GA	1.71436e-11	27701609	27955445	0.79323
CG->GC	CG	GC	3.51407e-12	27701609	27955445	0.79323
CG->TA	CG	TA	1.44328e-11	27701609	27955445	0.79323
GA->AC	GA	AC	2.85626e-11	165891428	167982233	0.809
GA->AG	GA	AG	6.34748e-11	165891428	167982233	0.809
GA->AT	GA	AT	8.44879e-11	165891428	167982233	0.809
GA->CC	GA	CC	5.88103e-12	165891428	167982233	0.809
GA->CG	GA	CG	4.88647e-12	165891428	167982233	0.809
GA->CT	GA	CT	2.39063e-11	165891428	167982233	0.809
GA->TC	GA	TC	2.30762e-11	165891428	167982233	0.809
GA->TG	GA	TG	2.52872e-11	165891428	167982233	0.809
GA->TT	GA	TT	1.3526e-10	165891428	167982233	0.809
GC->AA	GC	AA	3.46284e-10	120345763	120903931	0.80585
GC->AG	GC	AG	6.53577e-11	120345763	120903931	0.80585
GC->AT	GC	AT	8.00649e-11	120345763	120903931	0.80585
GC->CA	GC	CA	2.38523e-11	120345763	120903931	0.80585
GC->CG	GC	CG	1.76304e-12	120345763	120903931	0.80585
GC->TA	GC	TA	2.25214e-11	120345763	120903931	0.80585
TA->AC	TA	AC	8.81293e-12	181792038	185897342	0.81556
TA->AG	TA	AG	2.31911e-11	181792038	185897342	0.81556
TA->AT	TA	AT	1.55686e-11	181792038	185897342	0.81556
TA->CC	TA	CC	6.69991e-12	181792038	185897342	0.81556
TA->CG	TA	CG	6.14561e-12	181792038	185897342	0.81556
TA->GC	TA	GC	1.96794e-12	181792038	185897342	0.81556

## Sheet: mechanism
	refs	alts	class	SNV1	SNV2	repeat	polzeta
AA->CC	AA	CC	Tv	Tv	Tv
AA->CG	AA	CG	TiTv	Tv	Ti
AA->CT	AA	CT	Tv	Tv	Tv
AA->GC	AA	GC	TiTv	Ti	Tv
AA->GG	AA	GG	Ti	Ti	Ti
AA->GT	AA	GT	TiTv	Ti	Tv
AA->TC	AA	TC	Tv	Tv	Tv
AA->TG	AA	TG	TiTv	Tv	Ti
AA->TT	AA	TT	repeat	Tv	Tv	TRUE
AC->CA	AC	CA	Tv	Tv	Tv
AC->CG	AC	CG	Tv	Tv	Tv
AC->CT	AC	CT	CpG_TiTv	Tv	Ti (possible CpG)
AC->GA	AC	GA	TiTv	Ti	Tv
AC->GG	AC	GG	TiTv	Ti	Tv
AC->GT	AC	GT	CpG_Ti	Ti	Ti (possible CpG)
AC->TA	AC	TA	Tv	Tv	Tv
AC->TG	AC	TG	Tv	Tv	Tv
AC->TT	AC	TT	CpG_TiTv	Tv	Ti (possible CpG)
AG->CA	AG	CA	CpG_TiTv	Tv	Ti (possible CpG)
AG->CC	AG	CC	Tv	Tv	Tv
AG->CT	AG	CT	Tv	Tv	Tv
AG->GA	AG	GA	Ti	Ti	Ti
AG->GC	AG	GC	TiTv	Ti	Tv
AG->GT	AG	GT	TiTv	Ti	Tv
AG->TA	AG	TA	TiTv	Tv	Ti
AG->TC	AG	TC	Tv	Tv	Tv
AG->TT	AG	TT	Tv	Tv	Tv
AT->CA	AT	CA	Tv	Tv	Tv
AT->CC	AT	CC	TiTv	Tv	Ti
AT->CG	AT	CG	Tv	Tv	Tv
AT->GA	AT	GA	TiTv	Ti	Tv
AT->GC	AT	GC	Ti	Ti	Ti
AT->TA	AT	TA	repeat	Tv	Tv	TRUE
CA->AC	CA	AC	Tv	Tv	Tv
CA->AG	CA	AG	TiTv	Tv	Ti
CA->AT	CA	AT	Tv	Tv	Tv
CA->GC	CA	GC	Tv	Tv	Tv
CA->GG	CA	GG	TiTv	Tv	Ti
CA->GT	CA	GT	Tv	Tv	Tv
CA->TC	CA	TC	TiTv	Ti	Tv
CA->TG	CA	TG	CpG_Ti	Ti (possible CpG)	Ti
CA->TT	CA	TT	TiTv	Ti	Tv
CC->AA	CC	AA	Tv	Tv	Tv
CC->AG	CC	AG	Tv	Tv	Tv
CC->AT	CC	AT	CpG_TiTv	Tv	Ti (possible CpG)
CC->GA	CC	GA	Tv	Tv	Tv
CC->GG	CC	GG	Tv	Tv	Tv
CC->GT	CC	GT	CpG_TiTv	Tv	Ti (possible CpG)
CC->TA	CC	TA	TiTv	Ti	Tv
CC->TG	CC	TG	CpG_TiTv	Ti (possible CpG)	Tv
CC->TT	CC	TT	CpG_Ti	Ti	Ti (possible CpG)
CG->AA	CG	AA	CpG_TiTv	Tv	Ti (possible CpG)
CG->AC	CG	AC	Tv	Tv	Tv
CG->AT	CG	AT	Tv	Tv	Tv
CG->GA	CG	GA	CpG_TiTv	Tv	Ti (possible CpG)
CG->GC	CG	GC	Tv	Tv	Tv
CG->TA	CG	TA	CpG_Ti	Ti (possible CpG)	Ti (possible CpG)
GA->AC	GA	AC	CpG_TiTv	Ti (possible CpG)	Tv
GA->AG	GA	AG	CpG_Ti	Ti (possible CpG)	Ti
GA->AT	GA	AT	CpG_TiTv	Ti (possible CpG)	Tv
GA->CC	GA	CC	Tv	Tv	Tv
GA->CG	GA	CG	TiTv	Tv	Ti
GA->CT	GA	CT	Tv	Tv	Tv
GA->TC	GA	TC	Tv	Tv	Tv
GA->TG	GA	TG	TiTv	Tv	Ti
GA->TT	GA	TT	pol zeta	Tv	Tv		TRUE
GC->AA	GC	AA	pol zeta	Ti (possible CpG)	Tv		TRUE
GC->AG	GC	AG	CpG_TiTv	Ti (possible CpG)	Tv
GC->AT	GC	AT	CpG_Ti	Ti (possible CpG)	Ti (possible CpG)
GC->CA	GC	CA	Tv	Tv	Tv
GC->CG	GC	CG	Tv	Tv	Tv
GC->TA	GC	TA	Tv	Tv	Tv
TA->AC	TA	AC	Tv	Tv	Tv
TA->AG	TA	AG	TiTv	Tv	Ti
TA->AT	TA	AT	repeat	Tv	Tv	TRUE
TA->CC	TA	CC	TiTv	Ti	Tv
TA->CG	TA	CG	Ti	Ti	Ti
TA->GC	TA	GC	Tv	Tv	Tv
